# Supplementary material for: A Recent Whole-Genome Duplication Divides Populations of a Globally Distributed Microsporidian
Source: Mol Biol Evol. 2016 Apr 27;33(8):2002–15. doi: 10.1093/molbev/msw083 (PMC4948709; doi:10.1093/molbev/msw083)
Supplement: Supplementary Data [file supp_msw083_SupplementaryTable2BW.xlsx]

## Sheet: Duplications and frameshifts in
	Supplementary table 2: Function and conservation of duplicated and frameshifted genes in global Spraguea isolates. This table provides the annotations and number of intact and frameshifted copies for each Spraguea gene family in both the Celtic Sea and North American populations.
	Total copy number													Complete ORFs								Partial (frameshifted)
Cluster name	SLOP	NOAT	CFDE	CFEM	CFRA	NB01	NB04	NB08	NB09	NJJS	NJRM	MJRW	cluster	NB01_comp	NB04_comp	NB08_comp	NB09_comp	NJJS_comp	NJRM_comp	MJRW_comp	CLASS	NB01_partial	NB04_partial	NB08_partial	NB09_partial	NJJS_partial	NJRM_partial	MJRW_partial	85%_median_celtic	Median copy number	KOG	Product	Annotation (KOG)	Median copy number (North East Atlantic)	Median copy number (North West Atlantic)
c_1	69	82	82	98	85	347	357	371	362	371	370	386	c_1	85	84	92	84	91	83	81	B	262	273	279	278	280	287	305	239.7	282	KRUT	leucine rich repeat protein, unspecified product, Leucine rich repeat protein, hypothetical protein	SNARE protein SED5/Syntaxin 5, Glucose-repressible alcohol dehydrogenase transcriptional effector CCR4 and related proteins, FOG: Leucine rich repeat, Protein phosphatase 1, regulatory subunit, and related proteins	82	370
c_562	1	1	1	1	1	2	2	2	2	2	2	2	c_562	2	2	2	2	2	2	2	A	0	0	0	0	0	0	0	152.15	179	ZU	ADP-ribosylation factor	GTP-binding ADP-ribosylation factor-like protein ARL2	1	2
c_101	3	3	3	3	3	7	7	7	7	7	7	7	c_101	2	2	2	2	2	2	2	B	5	5	5	5	5	5	5	412.25	485	R	Leucine rich repeat protein	FOG: Leucine rich repeat	3	7
c_1216	1	1	1	1	1	2	1	1	1	2	2	2	c_1216	2	1	1	1	2	2	2	A	0	0	0	0	0	0	0	196.35	231	YU	hypothetical protein	Nuclear pore complex, p54 component (sc Nup57)	1	2
c_1013	2	1	1	1	1	2	2	2	2	3	3	2	c_1013	1	1	1	1	0	0	0	B	1	1	1	1	3	3	2	423.3	498	-	hypothetical protein	-	1	2
c_1361	1	1	1	1	1	2	2	2	2	2	2	2	c_1361	2	2	2	2	2	2	2	A	0	0	0	0	0	0	0	249.9	294	YU	hypothetical protein	Nuclear pore complex, Nup98 component (sc Nup145/Nup100/Nup116)	1	2
c_102	2	2	2	2	2	5	5	5	5	5	5	5	c_102	1	1	1	1	1	1	1	B	4	4	4	4	4	4	4	483.65	569	A	Cleavage and polyadenylation specificity factor, YSH1, RNA processing exonuclease	Predicted cleavage and polyadenylation specificity factor (CPSF subunit), mRNA cleavage and polyadenylation factor II complex, BRR5 (CPSF subunit)	2	5
c_1421	1	1	1	1	1	2	2	2	2	2	2	2	c_1421	2	2	2	2	2	2	2	A	0	0	0	0	0	0	0	420.75	495	W	hypothetical protein	Extracellular matrix glycoprotein Laminin subunits alpha and gamma	1	2
c_1030	1	1	1	4	1	2	2	1	2	2	2	2	c_1030	1	1	1	1	0	0	0	B	1	1	0	1	2	2	2	230.35	271	O	hypothetical protein	Beta-tubulin folding cofactor C	1	2
c_1031	1	1	1	1	1	2	1	2	3	3	3	3	c_1031	2	1	2	0	0	0	2	B	0	0	0	3	3	3	1	293.25	345	-	hypothetical protein	-	1	3
c_1033	1	1	1	1	1	1	3	2	2	3	3	3	c_1033	1	0	0	0	0	0	0	C	0	3	2	2	3	3	3	393.55	463	-	hypothetical protein	-	1	3
c_1035	1	1	1	1	1	2	1	2	2	2	1	1	c_1035	0	1	0	0	0	1	1	C	2	0	2	2	2	0	0	278.8	328	J	putative pelota protein	Meiotic cell division protein Pelota/DOM34	1	2
c_104	1	1	1	1	1	8	8	8	5	8	5	5	c_104	0	0	0	0	0	0	0	C	8	8	8	5	8	5	5	861.05	1013	YU	Exportin	Nuclear transport receptor CRM1/MSN5 (importin beta superfamily)	1	8
c_1042	1	1	1	1	1	1	1	3	3	3	3	3	c_1042	1	1	1	1	1	1	1	B	0	0	2	2	2	2	2	296.65	349	-	hypothetical protein	-	1	3
c_1043	1	1	1	1	1	1	1	3	3	3	3	3	c_1043	1	1	0	0	0	0	0	C	0	0	3	3	3	3	3	130.05	153	-	hypothetical protein	-	1	3
c_1016	1	1	1	1	1	2	2	2	2	2	2	2	c_1016	2	2	2	2	2	2	2	A	0	0	0	0	0	0	0	181.9	214	U	Synaptobrevin protein	SNARE protein YKT6, synaptobrevin/VAMP syperfamily	1	2
c_1053	1	1	1	2	1	1	2	2	2	3	3	3	c_1053	1	1	1	1	1	0	0	B	0	1	1	1	2	3	3	96.475	113.5	-	hypothetical protein	-	1	2
c_1056	1	1	1	1	1	3	3	3	1	1	3	3	c_1056	1	0	0	1	1	0	0	C	2	3	3	0	0	3	3	147.05	173	-	hypothetical protein	-	1	3
c_1058	1	1	1	1	1	2	2	2	2	2	1	2	c_1058	0	0	0	0	0	1	0	C	2	2	2	2	2	0	2	163.2	192	-	hypothetical protein	-	1	2
c_106	1	3	1	2	3	8	8	6	8	8	8	5	c_106	1	1	1	1	1	1	1	B	7	7	5	7	7	7	4	153	180	U	Inositol polyphosphate phosphatase	Inositol polyphosphate 5-phosphatase and related proteins	2	8
c_1071	2	1	1	1	1	2	2	2	3	3	2	2	c_1071	0	0	0	0	0	0	0	C	2	2	2	3	3	2	2	1116.9	1314	-	hypothetical protein	-	1	2
c_1072	1	1	1	1	1	2	2	2	2	3	3	3	c_1072	1	1	1	1	0	0	0	B	1	1	1	1	3	3	3	287.3	338	AD	Myb-like DNA-binding domain protein	mRNA splicing protein CDC5 (Myb superfamily)	1	2
c_1076	1	1	1	1	1	1	2	2	2	1	2	1	c_1076	1	0	0	0	1	0	1	C	0	2	2	2	0	2	0	265.2	312	K	WD repeat protein	Transcriptional repressor EED/ESC/FIE, required for transcriptional silencing, WD repeat superfamily	1	2
c_108	1	3	3	3	1	9	6	7	5	10	7	7	c_108	9	6	7	5	10	7	7	A	0	0	0	0	0	0	0	55.25	65	T	Serine/threonine protein kinase	Serine/threonine protein kinase	3	7
c_1085	1	1	1	1	1	3	2	2	3	2	3	2	c_1085	0	1	1	0	0	0	0	C	3	1	1	3	2	3	2	162.35	191	RD	Mnd1 family protein	Protein involved in meiotic recombination/predicted coiled-coil protein	1	2
c_1090	2	1	1	1	1	2	2	2	2	2	2	2	c_1090	1	1	1	1	1	1	1	B	1	1	1	1	1	1	1	224.4	264	S	hypothetical protein	Heat shock protein with a zinc finger motif; essential for protein import into mitochondria; may act with Pam18 to facilitate recognition and folding of imported proteins by Ssc1	1	2
c_1094	1	0	0	0	0	3	3	3	3	3	3	3	c_1094	2	2	2	2	2	2	2	B	1	1	1	1	1	1	1	73.95	87	M	hypothetical protein	UDP-N-acetylglucosamine pyrophosphorylase	0	3
c_11	1	13	14	15	13	40	37	32	35	38	39	40	c_11	24	23	24	20	19	21	24	B	16	14	8	15	19	18	16	84.15	99	-	hypothetical protein	-	13	38
c_110	1	2	2	2	2	6	6	6	6	6	6	6	c_110	1	1	1	1	1	1	1	B	5	5	5	5	5	5	5	513.4	604	C	Mitochondrial-type glycerol-3-phosphate dehydrogenase	Glycerol-3-phosphate dehydrogenase	2	6
c_111	1	1	1	1	1	6	7	7	6	7	6	6	c_111	0	0	0	0	0	0	0	C	6	7	7	6	7	6	6	872.95	1027	G	Phosfructokinase	Pyrophosphate-dependent phosphofructo-1-kinase	1	6
c_112	2	2	2	2	2	6	6	6	6	5	5	6	c_112	1	1	1	1	1	1	1	B	5	5	5	5	4	4	5	497.25	585	E	Gamma-glutamyltranspeptidase, gamma glutamyltranspeptidase	Gamma-glutamyltransferase	2	6
c_1121	1	1	1	1	1	2	2	2	2	2	2	2	c_1121	1	1	1	1	1	1	1	B	1	1	1	1	1	1	1	289	340	S	hypothetical protein	Heat shock protein with a zinc finger motif; essential for protein import into mitochondria; may act with Pam18 to facilitate recognition and folding of imported proteins by Ssc1	1	2
c_185	2	2	2	2	2	3	3	3	3	3	3	3	c_185	3	3	3	3	3	3	3	A	0	0	0	0	0	0	0	272.425	320.5	T	Casein kinase 1, Serine/threonine protein kinase	Casein kinase (serine/threonine/tyrosine protein kinase)	2	3
c_769	1	1	1	1	1	2	2	3	3	3	2	2	c_769	2	2	1	1	0	2	2	A	0	0	2	2	3	0	0	141.95	167	T	SGT1-like protein	Suppressor of G2 allele of skp1	1	2
c_1138	1	1	1	1	1	2	3	2	3	2	2	2	c_1138	0	0	0	0	0	0	0	C	2	3	2	3	2	2	2	323	380	-	hypothetical protein	-	1	2
c_114	1	1	1	1	1	5	4	6	5	5	5	4	c_114	0	0	0	0	0	0	0	C	5	4	6	5	5	5	4	853.4	1004	O	Ubiquitin-activating enzyme E1	Ubiquitin activating enzyme UBA1	1	5
c_1188	1	1	1	1	1	2	2	2	2	2	2	2	c_1188	2	2	2	2	2	2	2	A	0	0	0	0	0	0	0	98.6	116	S	hypothetical protein	Heat shock protein with a zinc finger motif; essential for protein import into mitochondria; may act with Pam18 to facilitate recognition and folding of imported proteins by Ssc1	1	2
c_115	1	1	1	1	1	7	8	8	8	7	8	8	c_115	0	0	0	0	0	0	0	C	7	8	8	8	7	8	8	924.8	1088	O	hypothetical protein	Beta-tubulin folding cofactor D	1	8
c_1222	1	1	1	1	1	2	2	2	2	2	2	2	c_1222	2	2	2	2	2	2	2	A	0	0	0	0	0	0	0	173.4	204	S	tRNA (Guanine-1)-methyltransferase	Heat shock protein with a zinc finger motif; essential for protein import into mitochondria; may act with Pam18 to facilitate recognition and folding of imported proteins by Ssc1	1	2
c_1162	1	1	1	2	1	2	2	2	2	3	2	2	c_1162	1	1	1	1	0	1	1	B	1	1	1	1	3	1	1	928.625	1092.5	-	hypothetical protein	-	1	2
c_1177	1	1	1	1	1	2	1	3	3	2	2	2	c_1177	1	0	1	0	1	1	1	B	1	1	2	3	1	1	1	209.1	246	-	hypothetical protein	-	1	2
c_1178	1	1	1	1	1	2	2	3	2	2	2	3	c_1178	1	1	0	1	1	1	0	B	1	1	3	1	1	1	3	290.7	342	U	hypothetical protein	Signal recognition particle, subunit Srp72	1	2
c_118	4	4	4	4	4	5	5	5	5	5	5	5	c_118	3	3	3	3	3	3	3	B	2	2	2	2	2	2	2	162.35	191	I	hypothetical protein	Choline transporter-like protein	4	5
c_1187	1	1	1	1	1	2	2	2	3	3	3	1	c_1187	1	1	1	0	0	0	1	B	1	1	1	3	3	3	0	130.05	153	S	hypothetical protein	Heat shock protein with a zinc finger motif; essential for protein import into mitochondria; may act with Pam18 to facilitate recognition and folding of imported proteins by Ssc1	1	2
c_499	1	1	1	1	1	2	2	2	4	2	2	2	c_499	2	2	2	2	2	2	2	A	0	0	0	2	0	0	0	357	420	S	WD repeat protein	Notchless-like WD40 repeat-containing protein	1	2
c_119	5	4	4	4	4	5	5	7	5	5	4	6	c_119	3	4	2	4	3	4	3	B	2	1	5	1	2	0	3	456.45	537	K	Leucine rich repeat protein, hypothetical protein	Glucose-repressible alcohol dehydrogenase transcriptional effector CCR4 and related proteins	4	5
c_1190	1	1	1	1	1	3	1	2	3	1	3	3	c_1190	1	1	1	1	1	1	1	B	2	0	1	2	0	2	2	450.5	530	R	Leucine rich repeat protein	FOG: Leucine rich repeat	1	3
c_1204	1	1	1	1	1	2	2	2	2	4	2	2	c_1204	1	1	1	1	1	1	1	B	1	1	1	1	3	1	1	251.6	296	-	hypothetical protein	-	1	2
c_10	2	15	15	15	15	31	35	38	38	38	36	40	c_10	15	16	17	16	16	16	17	B	16	19	21	22	22	20	23	86.7	102	-	hypothetical protein, putative transposase	-	15	38
c_504	1	1	1	1	1	2	2	2	2	3	3	3	c_504	2	2	2	2	2	2	2	A	0	0	0	0	1	1	1	92.65	109	S	Anamorsin	Protein DRE2, required for cell viability	1	2
c_1219	1	1	1	1	1	2	2	2	2	2	2	2	c_1219	1	1	1	1	1	1	1	B	1	1	1	1	1	1	1	149.6	176	U	ADP-ribosylation factor	GTP-binding ADP-ribosylation factor-like protein ARL1	1	2
c_122	1	3	2	3	3	7	3	3	3	6	7	7	c_122	2	3	3	3	2	2	2	B	5	0	0	0	4	5	5	126.65	149	K	unspecified product	-	3	6
c_169	2	2	2	2	2	3	3	3	3	3	3	3	c_169	3	3	3	3	3	3	3	A	0	0	0	0	0	0	0	339.575	399.5	R	Sugar transporter	Predicted transporter (major facilitator superfamily)	2	3
c_123	1	1	1	1	1	5	6	6	5	7	7	7	c_123	1	2	2	2	0	0	0	B	4	4	4	3	7	7	7	438.6	516	I	Phosphoinositide polyphosphatase (Sac family)	Putative phosphoinositide phosphatase	1	6
c_1231	2	1	1	1	1	2	2	2	2	2	2	2	c_1231	0	0	0	0	0	0	0	C	2	2	2	2	2	2	2	429.25	505	-	hypothetical protein	-	1	2
c_1235	1	1	1	2	1	2	2	2	2	2	2	2	c_1235	1	1	1	1	1	1	1	B	1	1	1	1	1	1	1	405.45	477	-	hypothetical protein	-	1	2
c_124	1	1	1	1	1	8	8	8	7	4	9	8	c_124	0	0	0	0	0	0	0	C	8	8	8	7	4	9	8	267.75	315	-	Methyltransferase	-	1	8
c_133	2	2	2	2	2	3	3	3	5	3	4	4	c_133	3	3	3	2	3	2	2	A	0	0	0	3	0	2	2	164.475	193.5	R	GTP-binding protein rho1, RAS GTPase	Ras-related small GTPase, Rho type	2	3
c_1250	1	1	1	1	1	2	2	2	2	2	2	3	c_1250	1	1	1	1	1	1	0	B	1	1	1	1	1	1	3	578.85	681	-	hypothetical protein	-	1	2
c_1343	1	1	1	1	1	2	2	2	2	2	2	2	c_1343	2	2	2	2	2	2	2	A	0	0	0	0	0	0	0	629	740	R	ABC1 family protein	Predicted unusual protein kinase	1	2
c_1254	1	1	1	1	1	1	3	1	3	3	1	3	c_1254	0	0	0	0	0	0	0	C	1	3	1	3	3	1	3	120.7	142	-	hypothetical protein	-	1	3
c_1417	1	1	1	1	1	2	2	2	2	2	2	2	c_1417	2	2	2	2	2	2	2	A	0	0	0	0	0	0	0	238	280	R	hypothetical protein	Cyclin L	1	2
c_1256	1	1	1	1	1	2	2	3	2	2	2	2	c_1256	1	1	1	1	1	1	1	B	1	1	2	1	1	1	1	335.75	395	-	hypothetical protein	-	1	2
c_126	1	1	1	1	1	7	8	8	8	7	7	6	c_126	0	0	0	0	0	0	0	C	7	8	8	8	7	7	6	554.2	652	-	hypothetical protein	-	1	7
c_451	1	1	1	1	1	2	2	2	2	5	2	2	c_451	2	2	2	2	0	2	2	A	0	0	0	0	5	0	0	408	480	R	Cytosol aminopeptidase	Predicted aminopeptidase of the M17 family	1	2
c_1262	1	1	2	1	1	2	2	2	2	2	2	2	c_1262	0	0	0	0	0	0	0	C	2	2	2	2	2	2	2	435.2	512	-	hypothetical protein	-	1	2
c_1269	1	1	1	1	1	1	1	3	1	3	3	3	c_1269	1	1	1	1	1	1	1	B	0	0	2	0	2	2	2	192.95	227	-	hypothetical protein	-	1	3
c_127	1	3	3	3	3	6	4	6	6	6	7	7	c_127	5	4	5	5	4	5	5	B	1	0	1	1	2	2	2	45.05	53	U	Synaptobrevin complex	Synaptobrevin/VAMP-like protein SEC22	3	6
c_514	1	1	1	1	1	2	2	2	2	2	2	2	c_514	2	2	2	2	2	2	2	A	0	0	0	0	0	0	0	393.55	463	R	Leucine rich repeat protein	FOG: Leucine rich repeat	1	2
c_519	1	1	1	1	1	4	4	2	2	5	2	2	c_519	1	1	2	2	0	2	2	A	3	3	0	0	5	0	0	222.7	262	R	Methyltransferase	Predicted methyltransferase	1	2
c_1291	1	1	1	1	1	3	2	2	2	2	2	2	c_1291	0	1	1	1	1	1	1	B	3	1	1	1	1	1	1	544.85	641	-	hypothetical protein	-	1	2
c_1294	1	1	1	2	1	1	2	1	1	2	2	2	c_1294	1	0	1	1	0	0	0	C	0	2	0	0	2	2	2	405.45	477	I	Undecaprenyl diphosphate synthase	Cis-prenyltransferase	1	2
c_581	1	1	1	1	1	2	2	2	2	2	3	2	c_581	2	2	2	2	2	0	2	A	0	0	0	0	0	3	0	221	260	R	hypothetical protein	Predicted hydrolases or acyltransferases (alpha/beta hydrolase superfamily)	1	2
c_617	1	1	1	1	1	2	2	2	2	2	2	2	c_617	2	2	2	2	2	2	2	A	0	0	0	0	0	0	0	148.75	175	R	FCF1 family protein	Predicted nucleic-acid-binding protein, contains PIN domain	1	2
c_131	3	1	1	1	1	5	5	5	4	7	7	7	c_131	0	0	0	1	0	0	0	C	5	5	5	3	7	7	7	1595.45	1877	I	Acetyl-CoA carboxylase, acetyl CoA carboxylase, Biotin-requiring enzyme	Acetyl-CoA carboxylase	1	5
c_1312	1	1	1	1	1	2	2	2	2	2	2	2	c_1312	0	0	0	0	0	0	0	C	2	2	2	2	2	2	2	139.4	164	-	hypothetical protein	-	1	2
c_1313	1	1	1	1	1	2	2	2	2	2	2	2	c_1313	0	0	0	0	0	0	0	C	2	2	2	2	2	2	2	801.55	943	R	Leucine rich repeat protein	FOG: Leucine rich repeat	1	2
c_714	1	1	1	1	1	2	2	2	2	2	2	2	c_714	2	2	2	2	2	2	2	A	0	0	0	0	0	0	0	172.55	203	R	hypothetical protein	Protein tyrosine phosphatase-like protein PTPLA (contains Pro instead of catalytic Arg)	1	2
c_1012	1	1	1	1	1	2	3	2	2	2	3	3	c_1012	2	2	2	2	2	2	2	A	0	1	0	0	0	1	1	240.55	283	O	hypothetical protein	Ubiquitin-specific protease	1	2
c_132	1	1	1	1	1	5	5	3	6	6	6	8	c_132	1	1	2	0	0	0	0	C	4	4	1	6	6	6	8	584.8	688	U	SEC24-like protein	Vesicle coat complex COPII, subunit SEC24/subunit SFB2	1	6
c_1334	1	1	1	1	1	2	2	2	2	2	2	2	c_1334	2	2	2	2	2	2	2	A	0	0	0	0	0	0	0	667.25	785	O	hypothetical protein	Dolichyl-phosphate-mannose:protein O-mannosyl transferase	1	2
c_1389	1	1	1	1	1	2	2	2	2	2	2	2	c_1389	2	2	2	2	2	2	2	A	0	0	0	0	0	0	0	206.55	243	O	RING finger protein	FOG: Predicted E3 ubiquitin ligase	1	2
c_1400	1	1	1	1	1	2	2	2	2	2	2	2	c_1400	2	2	2	2	2	2	2	A	0	0	0	0	0	0	0	268.6	316	O	hypothetical protein	26S proteasome regulatory complex, subunit RPN9/PSMD13	1	2
c_1324	1	1	1	1	1	2	2	2	2	2	2	2	c_1324	0	0	0	0	0	0	0	C	2	2	2	2	2	2	2	487.05	573	Q	Glutathione synthase	Glutathione synthetase	1	2
c_1325	1	1	1	1	1	2	2	2	2	2	2	2	c_1325	0	0	0	0	0	0	0	C	2	2	2	2	2	2	2	664.7	782	-	hypothetical protein	-	1	2
c_1326	1	1	1	1	1	2	2	2	2	2	2	2	c_1326	1	1	1	1	1	1	1	B	1	1	1	1	1	1	1	201.45	237	-	hypothetical protein	-	1	2
c_1328	1	1	1	1	1	2	2	2	2	2	2	2	c_1328	0	0	0	0	0	0	0	C	2	2	2	2	2	2	2	303.45	357	-	hypothetical protein	-	1	2
c_513	1	1	1	1	1	2	2	3	2	2	2	2	c_513	2	2	0	2	2	2	2	A	0	0	3	0	0	0	0	267.75	315	O	Geranylgeranyltransferase	Protein geranylgeranyltransferase type II, beta subunit	1	2
c_580	1	1	1	1	1	2	2	2	2	2	2	2	c_580	2	2	2	2	2	2	2	A	0	0	0	0	0	0	0	169.15	199	O	Glutaredoxin	Glutathione-dependent oxidoreductase; involved in the synthesis and assembly of Fe-S centres	1	2
c_672	1	1	1	1	1	3	2	2	2	2	2	2	c_672	2	2	2	2	2	2	2	A	1	0	0	0	0	0	0	148.75	175	O	hypothetical protein	Molecular chaperone (DnaJ superfamily)	1	2
c_713	1	1	1	1	1	2	2	2	2	2	2	2	c_713	2	2	2	2	1	1	2	A	0	0	0	0	1	1	0	67.15	79	O	Molecular chaperone DnaJ	Molecular chaperone (DnaJ superfamily)	1	2
c_781	1	1	1	1	1	2	2	2	2	2	2	2	c_781	2	2	2	2	2	2	2	A	0	0	0	0	0	0	0	222.7	262	O	Zinc finger protein	FOG: Predicted E3 ubiquitin ligase	1	2
c_494	1	1	1	1	1	2	2	2	2	2	2	2	c_494	2	2	2	2	2	2	2	A	0	0	0	0	0	0	0	300.05	353	L	Serine/threonine protein kinase	Serine/threonine protein kinase of the CDC7 subfamily involved in DNA synthesis, repair and recombination	1	2
c_1341	1	1	1	1	1	2	2	2	2	2	2	2	c_1341	1	1	1	1	1	1	1	B	1	1	1	1	1	1	1	270.3	318	G	Adenosine kinase	Possible pfkB family carbohydrate kinase	1	2
c_593	1	1	1	1	1	2	2	2	2	2	2	2	c_593	2	2	2	2	2	2	2	A	0	0	0	0	0	0	0	209.95	247	L	ATP binding protein	GTPase XAB1, interacts with DNA repair protein XPA	1	2
c_596	1	1	1	1	1	2	2	2	2	2	2	2	c_596	2	2	2	2	2	2	2	A	0	0	0	0	0	0	0	215.9	254	L	TatD related DNase	TatD-related DNase	1	2
c_1346	1	1	1	1	1	2	2	2	2	2	2	2	c_1346	1	1	1	1	1	1	1	B	1	1	1	1	1	1	1	172.55	203	-	hypothetical protein	-	1	2
c_1348	1	1	1	1	1	2	2	2	2	2	2	2	c_1348	0	0	0	0	0	0	0	C	2	2	2	2	2	2	2	198.9	234	-	hypothetical protein	-	1	2
c_1349	1	1	1	1	1	2	2	2	2	2	2	2	c_1349	0	0	0	0	0	0	0	C	2	2	2	2	2	2	2	562.7	662	-	hypothetical protein	-	1	2
c_641	1	1	1	1	1	3	2	2	2	2	2	4	c_641	2	2	2	2	2	2	2	A	1	0	0	0	0	0	2	940.95	1107	L	SNF2 DNA helicase	SNF2 family DNA-dependent ATPase	1	2
c_790	1	1	1	1	1	2	2	2	2	2	2	2	c_790	2	2	2	2	2	2	2	A	0	0	0	0	0	0	0	298.35	351	L	exodeoxyribonuclease III	Apurinic/apyrimidinic endonuclease and related enzymes	1	2
c_553	2	1	1	1	1	2	2	2	2	2	2	2	c_553	2	2	2	2	2	2	2	A	0	0	0	0	0	0	0	288.15	339	KL	Subunit of the transcription factor IIH complex, TFIIH transcription factor	RNA polymerase II transcription initiation/nucleotide excision repair factor TFIIH, subunit SSL1	1	2
c_1359	1	1	1	1	1	2	2	2	2	2	2	2	c_1359	0	0	0	0	0	0	0	C	2	2	2	2	2	2	2	199.75	235	R	hypothetical protein	FOG: Zn-finger	1	2
c_520	1	1	1	1	1	2	2	2	2	2	3	3	c_520	2	2	2	2	2	1	0	A	0	0	0	0	0	2	3	172.55	203	K	Transcription initiation factor TFIID	TATA-box binding protein (TBP), component of TFIID and TFIIIB	1	2
c_1360	1	1	1	1	1	2	2	2	2	2	2	2	c_1360	1	1	1	1	1	1	1	B	1	1	1	1	1	1	1	170	200	R	Zinc finger protein	FOG: Zn-finger	1	2
c_530	1	1	1	1	1	2	2	2	2	3	2	3	c_530	2	2	2	2	3	2	3	A	0	0	0	0	0	0	0	124.1	146	K	Transcription initiation factor TFIID subunit	Transcription initiation factor TFIID, subunit TAF11	1	2
c_1363	1	1	1	1	1	2	2	2	2	2	2	2	c_1363	0	0	0	0	0	0	0	C	2	2	2	2	2	2	2	291.55	343	-	hypothetical protein	-	1	2
c_549	1	1	1	1	1	2	2	2	2	3	2	2	c_549	1	2	2	1	2	2	2	A	1	0	0	1	1	0	0	118.15	139	K	TATA-binding protein-associated phosphoprotein	Class 2 transcription repressor NC2, beta subunit (Dr1)	1	2
c_1366	1	1	1	1	1	2	2	2	2	2	2	2	c_1366	0	0	0	0	0	0	0	C	2	2	2	2	2	2	2	290.7	342	-	hypothetical protein	-	1	2
c_137	2	1	1	1	1	7	7	7	7	7	6	7	c_137	0	0	0	0	0	0	0	C	7	7	7	7	7	6	7	623.05	733	-	hypothetical protein	-	1	7
c_591	1	1	1	1	1	2	3	2	2	3	3	2	c_591	2	0	2	2	0	1	2	A	0	3	0	0	3	2	0	186.15	219	K	Forkhead box P4	Transcription factor of the Forkhead/HNF3 family	1	2
c_1375	1	1	1	1	1	2	2	2	2	2	2	2	c_1375	0	0	0	0	0	0	0	C	2	2	2	2	2	2	2	722.5	850	-	Leucine rich repeat protein	-	1	2
c_1377	1	1	1	1	1	2	2	2	2	2	2	2	c_1377	0	0	0	0	0	0	0	C	2	2	2	2	2	2	2	259.25	305	O	hypothetical protein	Ubiquitin carboxyl-terminal hydrolase	1	2
c_138	1	3	3	3	3	6	6	6	6	5	6	6	c_138	1	1	1	1	1	1	1	B	5	5	5	5	4	5	5	400.35	471	R	Leucine rich repeat protein	FOG: Leucine rich repeat	3	6
c_1380	1	1	1	1	1	2	2	2	2	2	2	2	c_1380	0	0	0	0	0	0	0	C	2	2	2	2	2	2	2	340.85	401	-	hypothetical protein	-	1	2
c_1385	1	1	1	1	1	2	2	2	2	2	2	2	c_1385	0	0	0	0	0	0	0	C	2	2	2	2	2	2	2	362.95	427	-	hypothetical protein	-	1	2
c_614	1	1	1	1	1	2	2	2	2	2	2	2	c_614	2	2	2	2	2	2	2	A	0	0	0	0	0	0	0	98.6	116	K	RNA polymerase Rpb8	RNA polymerase subunit 8	1	2
c_139	2	2	2	2	2	4	4	2	4	4	4	4	c_139	1	1	2	1	1	1	1	B	3	3	0	3	3	3	3	147.05	173	O	Peptidyl-prolyl cis-trans isomerase	Mitochondrial peptidyl-prolyl cis-trans isomerase (cyclophilin); involved in protein refolding after import	2	4
c_622	1	1	1	1	1	2	2	2	2	2	2	2	c_622	2	2	2	2	2	2	2	A	0	0	0	0	0	0	0	113.9	134	K	Transcription initiation factor TFIID	Transcription initiation factor TFIID, subunit TAF9 (also component of histone acetyltransferase SAGA)	1	2
c_1392	1	1	1	1	1	2	2	2	2	2	2	2	c_1392	0	0	0	0	0	0	0	C	2	2	2	2	2	2	2	226.1	266	-	hypothetical protein	-	1	2
c_1393	1	1	1	1	1	2	2	2	2	2	2	2	c_1393	0	0	0	0	0	0	0	C	2	2	2	2	2	2	2	287.3	338	-	hypothetical protein	-	1	2
c_1396	1	1	1	1	1	2	2	2	2	2	2	2	c_1396	1	1	1	1	1	1	1	B	1	1	1	1	1	1	1	605.2	712	-	hypothetical protein	-	1	2
c_633	1	1	1	1	1	2	2	2	2	2	2	2	c_633	2	2	2	2	2	2	2	A	0	0	0	0	0	0	0	108.8	128	K	Spt4 transcription elongation protein	Transcription elongation factor SPT4	1	2
c_1398	1	1	1	1	1	2	2	2	2	2	2	2	c_1398	0	0	0	0	0	0	0	C	2	2	2	2	2	2	2	230.35	271	-	hypothetical protein	-	1	2
c_1399	1	1	1	1	1	2	2	2	2	2	2	2	c_1399	0	0	0	0	0	0	0	C	2	2	2	2	2	2	2	315.35	371	T	Protein kinase	3-phosphoinositide-dependent protein kinase (PDK1)	1	2
c_14	2	4	4	5	4	35	38	37	46	44	43	32	c_14	1	1	1	1	1	1	1	B	34	37	36	45	43	42	31	272.85	321	G	hypothetical protein, pfkB family carbohydrate kinase	Possible pfkB family carbohydrate kinase	4	38
c_644	1	1	1	1	1	2	2	2	2	2	2	2	c_644	2	2	2	2	2	2	2	A	0	0	0	0	0	0	0	89.25	105	K	DNA-directed RNA polymerases III subunit K	RNA polymerase III subunit C11	1	2
c_1402	1	1	1	1	1	2	2	2	2	2	2	2	c_1402	1	1	1	1	1	1	1	B	1	1	1	1	1	1	1	372.3	438	Y	hypothetical protein	Nuclear architecture related protein	1	2
c_1403	1	1	1	1	1	2	2	2	2	2	2	2	c_1403	1	1	1	1	1	1	1	B	1	1	1	1	1	1	1	153.85	181	-	hypothetical protein	-	1	2
c_676	1	1	1	1	1	2	2	2	2	2	2	2	c_676	2	2	2	2	2	2	2	A	0	0	0	0	0	0	0	80.75	95	K	polymerase subunit AC19	DNA-directed RNA polymerase, subunit L	1	2
c_141	1	1	1	1	1	7	5	8	6	8	6	8	c_141	0	1	0	0	0	0	0	C	7	4	8	6	8	6	8	896.75	1055	-	hypothetical protein	-	1	7
c_1411	1	1	1	1	1	2	2	2	2	2	2	2	c_1411	0	0	0	0	0	0	0	C	2	2	2	2	2	2	2	248.2	292	-	hypothetical protein	-	1	2
c_1412	1	1	1	1	1	2	2	2	2	2	2	2	c_1412	1	1	1	1	1	1	1	B	1	1	1	1	1	1	1	471.75	555	-	hypothetical protein	-	1	2
c_1416	1	1	1	1	1	3	2	2	2	3	1	1	c_1416	0	1	1	1	0	1	1	B	3	1	1	1	3	0	0	488.75	575	B	Transducin-like protein	Beta-transducin family (WD-40 repeat) protein	1	2
c_680	1	1	1	1	1	2	3	3	3	2	2	2	c_680	2	1	1	1	2	2	2	A	0	2	2	2	0	0	0	130.05	153	K	Cell cycle control G10 family protein	G10 protein/predicted nuclear transcription regulator	1	2
c_1418	1	1	1	1	1	2	2	2	2	2	2	2	c_1418	1	1	1	1	1	1	1	B	1	1	1	1	1	1	1	164.9	194	K	hypothetical protein	TFIIF-interacting CTD phosphatase, including NLI-interacting factor (involved in RNA polymerase II regulation)	1	2
c_826	1	1	1	1	1	2	2	2	2	2	2	2	c_826	2	2	2	2	2	2	2	A	0	0	0	0	0	0	0	153	180	K	Homeobox protein	Transcription factor PBX and related HOX domain proteins	1	2
c_142	1	1	1	1	1	5	5	5	5	5	5	5	c_142	0	0	0	0	0	0	0	C	5	5	5	5	5	5	5	583.95	687	O	Heat shock protein 90	Molecular chaperone (HSP90 family)	1	5
c_1339	1	1	1	1	1	2	2	2	2	2	2	2	c_1339	2	2	2	2	2	2	2	A	0	0	0	0	0	0	0	88.4	104	J	60s acidic ribosomal protein	60s acidic ribosomal protein P1	1	2
c_1419	1	1	1	1	1	2	2	2	2	2	2	2	c_1419	2	2	2	2	2	2	2	A	0	0	0	0	0	0	0	130.9	154	J	RNA recognition motif containing protein	Translation initiation factor 3, subunit g (eIF-3g)	1	2
c_1423	1	1	1	1	1	2	2	2	2	2	2	2	c_1423	0	0	0	0	0	0	0	C	2	2	2	2	2	2	2	241.4	284	-	hypothetical protein	-	1	2
c_143	3	3	3	3	3	4	4	5	4	5	5	5	c_143	2	3	3	2	3	3	3	B	2	1	2	2	2	2	2	367.2	432	-	hypothetical protein	-	3	5
c_144	3	4	4	4	4	4	7	4	4	5	5	5	c_144	2	1	3	3	1	1	1	B	2	6	1	1	4	4	4	436.9	514	T	Serine/threonine kinase, Serine/threonine protein kinase, Protein kinase	Serine/threonine protein kinase	4	5
c_1444	1	1	1	1	1	2	2	2	2	2	1	2	c_1444	1	1	1	1	1	1	1	B	1	1	1	1	1	0	1	147.05	173	-	hypothetical protein	-	1	2
c_1454	1	1	1	1	1	3	2	2	1	1	2	2	c_1454	0	1	1	1	1	0	0	B	3	1	1	0	0	2	2	822.8	968	D	Cullin-like protein	Cullins	1	2
c_146	1	1	1	1	1	7	7	7	7	7	6	7	c_146	0	0	0	0	0	0	0	C	7	7	7	7	7	6	7	726.75	855	A	Pre-mRNA splicing factor RNA helicase	DEAH-box RNA helicase	1	7
c_411	2	1	1	1	1	2	2	2	2	2	5	2	c_411	2	2	2	2	2	0	2	A	0	0	0	0	0	5	0	391	460	J	Nonsense-mediated mRNA decay protein	NMD protein affecting ribosome stability and mRNA decay	1	2
c_1472	1	1	1	1	1	2	2	2	1	2	2	2	c_1472	1	1	1	1	1	1	1	B	1	1	1	0	1	1	1	281.35	331	-	hypothetical protein	-	1	2
c_148	1	1	1	1	1	7	3	8	3	7	4	7	c_148	0	1	0	1	0	0	0	C	7	2	8	2	7	4	7	713.15	839	-	hypothetical protein	-	1	7
c_1481	1	1	1	1	1	2	2	2	1	2	2	2	c_1481	0	0	0	1	1	0	1	C	2	2	2	0	1	2	1	79.05	93	-	hypothetical protein	-	1	2
c_1484	1	1	1	1	1	1	2	1	2	3	1	3	c_1484	1	1	1	1	0	1	0	B	0	1	0	1	3	0	3	105.4	124	-	hypothetical protein	-	1	2
c_1489	1	1	1	1	1	2	1	2	2	2	2	2	c_1489	0	1	0	0	0	0	0	C	2	0	2	2	2	2	2	453.05	533	-	Leucine rich repeat protein	-	1	2
c_149	2	1	1	1	1	6	8	6	6	6	8	6	c_149	0	0	0	0	0	0	0	C	6	8	6	6	6	8	6	634.95	747	-	hypothetical protein	-	1	6
c_121	4	2	2	2	2	5	5	5	7	7	5	7	c_121	2	2	2	2	1	2	1	B	3	3	3	5	6	3	6	788.8	928	P	Plasma membrane calcium-transporting ATPase, Cation-transporting atpase, Cation-transporting atpase plant	Calcium transporting ATPase	2	5
c_150	1	1	1	1	1	7	7	6	6	7	7	7	c_150	0	0	0	0	0	0	0	C	7	7	6	6	7	7	7	572.05	673	-	hypothetical protein	-	1	7
c_1507	1	1	1	1	1	2	1	2	2	2	1	1	c_1507	0	1	0	0	0	1	1	C	2	0	2	2	2	0	0	481.95	567	-	hypothetical protein	-	1	2
c_151	1	1	1	1	1	5	5	5	5	5	5	5	c_151	0	0	0	0	0	0	0	C	5	5	5	5	5	5	5	289.85	341	C	NAD-dependent glycerol-3-phosphate dehydrogenase	Glycerol-3-phosphate dehydrogenase/dihydroxyacetone 3-phosphate reductase	1	5
c_153	1	1	1	1	1	5	5	5	5	5	5	5	c_153	1	1	1	1	1	1	1	B	4	4	4	4	4	4	4	342.55	403	K	Transcription initiation factor IIB	Transcription initiation factor TFIIIB, Brf1 subunit	1	5
c_1541	1	1	1	1	1	1	2	1	3	2	2	1	c_1541	1	0	1	0	0	0	1	C	0	2	0	3	2	2	0	412.25	485	Z	hypothetical protein	Actin-related protein	1	2
c_729	1	1	1	1	1	2	2	2	2	2	2	2	c_729	2	2	2	2	2	2	2	A	0	0	0	0	0	0	0	102	120	J	40S ribosomal protein S20	40S ribosomal protein S20	1	2
c_1544	1	1	1	1	1	2	2	1	2	1	2	2	c_1544	0	0	1	0	1	0	0	C	2	2	0	2	0	2	2	145.35	171	-	hypothetical protein	-	1	2
c_1545	1	1	1	1	1	2	2	2	2	1	2	1	c_1545	1	1	1	1	1	1	1	B	1	1	1	1	0	1	0	445.4	524	-	hypothetical protein	-	1	2
c_1548	1	1	1	1	1	1	2	1	2	2	2	2	c_1548	1	0	1	0	0	0	0	C	0	2	0	2	2	2	2	657.9	774	-	hypothetical protein	-	1	2
c_147	2	2	2	2	2	4	4	4	4	4	4	4	c_147	2	1	1	1	1	1	1	B	2	3	3	3	3	3	3	307.7	362	DL	DNA repair protein RAD51, Rad51 DNA repair and recombination protein	DNA repair protein RAD51/RHP55, Meiotic recombination protein Dmc1	2	4
c_875	1	1	1	1	1	2	2	2	2	2	2	2	c_875	2	2	2	2	2	2	2	A	0	0	0	0	0	0	0	119.85	141	J	D-tyrosyl-tRNA deacylase 1	D-Tyr-tRNA (Tyr) deacylase	1	2
c_1558	1	1	1	1	1	2	2	2	2	1	2	1	c_1558	0	0	0	0	0	0	0	C	2	2	2	2	1	2	1	215.9	254	-	UBP-type zinc finger protein	-	1	2
c_1564	2	1	1	1	1	1	2	1	2	2	2	1	c_1564	1	0	1	0	0	0	1	C	0	2	0	2	2	2	0	409.7	482	-	hypothetical protein	-	1	2
c_157	1	1	1	2	1	8	8	6	7	5	5	5	c_157	0	1	1	0	1	1	1	B	8	7	5	7	4	4	4	706.35	831	D	Serine/threonine protein kinase	Polo-like serine/threonine protein kinase	1	6
c_1572	1	1	1	1	1	2	1	2	2	1	2	2	c_1572	0	1	0	0	1	0	0	C	2	0	2	2	0	2	2	174.25	205	-	hypothetical protein	-	1	2
c_1575	1	1	1	1	1	1	2	2	1	2	2	2	c_1575	1	1	1	1	1	1	1	B	0	1	1	0	1	1	1	674.05	793	J	hypothetical protein	GTP-binding protein AARP2 involved in 40S ribosome biogenesis	1	2
c_15	3	20	18	21	19	30	29	30	29	31	30	30	c_15	16	16	16	16	16	16	16	B	14	13	14	13	15	14	14	63.75	75	-	putative transposon, hypothetical protein, unspecified product	-	20	30
c_1586	1	1	1	1	1	2	2	1	1	2	2	1	c_1586	0	0	0	0	0	0	0	C	2	2	1	1	2	2	1	396.1	466	-	hypothetical protein	-	1	2
c_155	2	2	2	4	2	5	5	5	6	7	6	6	c_155	1	1	1	1	1	1	1	B	4	4	4	5	6	5	5	272.85	321	L	hypothetical protein	Mismatch repair ATPase MSH2 (MutS family)	2	6
c_1591	1	1	1	1	1	2	2	1	2	1	1	2	c_1591	0	0	1	0	1	1	0	C	2	2	0	2	0	0	2	289.85	341	DO	WD40 repeat-containing protein	Anaphase promoting complex, Cdc20, Cdh1, and Ama1 subunits	1	2
c_1592	1	1	1	1	1	1	2	1	1	2	2	2	c_1592	1	0	1	1	0	0	0	C	0	2	0	0	2	2	2	255.85	301	-	hypothetical protein	-	1	2
c_1595	1	1	1	1	1	2	2	1	2	1	2	1	c_1595	0	0	1	0	1	0	1	C	2	2	0	2	0	2	0	184.45	217	-	hypothetical protein	-	1	2
c_1604	1	1	1	1	1	2	2	2	1	2	1	1	c_1604	0	0	0	1	0	1	1	C	2	2	2	0	2	0	0	198.05	233	R	Pyrimidine 5'-nucleotidase	Haloacid dehalogenase-like hydrolase	1	2
c_1614	1	1	1	1	1	1	2	1	2	2	1	2	c_1614	1	0	1	0	0	1	0	C	0	2	0	2	2	0	2	356.15	419	-	hypothetical protein	-	1	2
c_1617	1	1	1	1	1	2	1	2	2	1	1	2	c_1617	0	1	0	0	1	1	0	C	2	0	2	2	0	0	2	357.85	421	-	hypothetical protein	-	1	2
c_162	1	1	1	1	1	5	5	5	5	5	5	5	c_162	0	0	0	0	0	0	0	C	5	5	5	5	5	5	5	599.25	705	M	Glucosamine-fructose-6-phosphate aminotransferase	Glucosamine 6-phosphate synthetases, contain amidotransferase and phosphosugar isomerase domains	1	5
c_1620	1	1	1	1	1	2	1	2	1	1	2	2	c_1620	0	1	0	1	1	0	0	C	2	0	2	0	0	2	2	187	220	-	hypothetical protein	-	1	2
c_164	2	1	1	1	1	6	6	6	8	6	6	6	c_164	0	1	0	0	1	1	1	B	6	5	6	8	5	5	5	870.4	1024	U	WD40 repeat protein, hypothetical protein	Vesicle coat complex COPI, beta' subunit	1	6
c_165	2	2	2	2	2	3	3	3	3	3	3	3	c_165	1	1	1	1	1	1	1	B	2	2	2	2	2	2	2	348.075	409.5	ARD	FtsJ, 23S rRNA methylase, hypothetical protein	SAM-dependent methyltransferase/cell division protein FtsJ, Putative SAM-dependent rRNA methyltransferase SPB1	2	3
c_166	1	1	1	1	1	5	5	5	5	5	5	5	c_166	0	0	0	0	0	0	0	C	5	5	5	5	5	5	5	325.55	383	J	Tryptophanyl-tRNA synthetase	Cytoplasmic tryptophanyl-tRNA synthetase	1	5
c_2	2	18	7	44	21	229	248	246	248	276	297	255	c_2	153	160	169	158	174	170	166	B	76	88	77	90	102	127	89	56.95	67	L	unspecified product, ResIII domain protein	DNA helicase	21	248
c_168	1	1	1	1	1	4	6	5	7	7	6	7	c_168	1	0	0	0	0	0	0	C	3	6	5	7	7	6	7	1169.6	1376	A	Dicer	dsRNA-specific nuclease Dicer and related ribonucleases	1	6
c_967	1	1	1	1	1	2	2	2	2	2	2	2	c_967	2	2	2	2	2	2	2	A	0	0	0	0	0	0	0	108.8	128	J	Ubiquitin	Ubiquitin/60s ribosomal protein L40 fusion	1	2
c_17	9	9	9	9	9	16	16	17	16	14	17	16	c_17	7	7	7	7	8	7	7	B	9	9	10	9	6	10	9	377.4	444	AJ	Eukaryotic translation initiation factor 4A, DEAD/DEAH box helicase, DEAD/DEAH box RNA helicase, ATP-dependent RNA helicase, DEAD box RNA helicase, ATP-dependent RNA helicase DBP4	ATP-dependent RNA helicase, RNA helicase, RNA Helicase, Translation initiation factor 4F, helicase subunit (eIF-4A) and related helicases	9	16
c_170	1	1	1	1	1	5	5	5	5	6	4	5	c_170	0	0	0	0	0	0	0	C	5	5	5	5	6	4	5	677.45	797	R	N-acetyltransferase 10	Predicted P-loop ATPase fused to an acetyltransferase	1	5
c_171	1	1	1	1	1	6	5	6	7	7	7	7	c_171	1	1	1	1	1	1	1	B	5	4	5	6	6	6	6	170	200	-	hypothetical protein	-	1	7
c_173	1	1	3	3	1	4	4	4	4	4	6	4	c_173	2	2	2	2	2	1	2	B	2	2	2	2	2	5	2	153	180	F	Thymidylate synthase	Thymidylate synthase	1	4
c_174	1	1	1	1	1	3	5	5	5	5	5	5	c_174	0	0	0	0	0	0	0	C	3	5	5	5	5	5	5	793.05	933	K	Transcription initiation factor TFIID 150 kDa subunit	TATA binding protein associated factor	1	5
c_177	1	3	3	4	3	5	5	5	5	5	5	5	c_177	1	1	1	1	1	1	1	B	4	4	4	4	4	4	4	148.75	175	-	hypothetical protein	-	3	5
c_200	1	1	1	1	1	5	5	5	5	5	5	5	c_200	1	1	1	1	1	1	1	B	4	4	4	4	4	4	4	597.55	703	L	Rad1 DNA repair protein	Structure-specific endonuclease ERCC1-XPF, catalytic component XPF/ERCC4	1	5
c_179	1	1	1	1	1	5	5	5	5	5	5	5	c_179	0	0	0	0	0	0	0	C	5	5	5	5	5	5	5	596.7	702	O	Ubiquitin carboxyl-terminal hydrolase	Ubiquitin C-terminal hydrolase	1	5
c_180	2	1	1	1	1	7	6	5	6	7	6	6	c_180	0	0	0	0	0	0	0	C	7	6	5	6	7	6	6	674.05	793	R	Fibronectin-binding protein A, hypothetical protein	Predicted RNA-binding protein	1	6
c_183	2	2	2	2	2	5	4	4	4	4	5	5	c_183	0	1	1	1	1	0	0	B	5	3	3	3	3	5	5	238	280	ZT	Uridine-cytidine kinase-like 1, Uridine kinase	Armadillo/beta-Catenin/plakoglobin	2	4
c_184	2	1	1	1	1	6	6	6	6	6	6	6	c_184	0	0	0	0	0	0	0	C	6	6	6	6	6	6	6	1102.45	1297	-	hypothetical protein	-	1	6
c_103	1	4	2	12	4	3	5	6	6	7	5	6	c_103	3	5	5	5	6	5	6	A	0	0	1	1	1	0	0	147.9	174	I	unspecified product	-	2	6
c_186	2	1	1	1	1	6	6	6	6	6	6	6	c_186	0	0	0	0	0	0	0	C	6	6	6	6	6	6	6	457.3	538	-	hypothetical protein	-	1	6
c_229	1	1	1	1	1	5	5	5	2	3	3	3	c_229	1	1	1	1	1	1	1	B	4	4	4	1	2	2	2	672.35	791	KL	DNA repair helicase rad3	RNA polymerase II transcription initiation/nucleotide excision repair factor TFIIH, 5'-3' helicase subunit RAD3	1	3
c_188	2	1	1	1	1	6	6	6	6	6	6	6	c_188	0	0	0	0	0	0	0	C	6	6	6	6	6	6	6	581.4	684	-	hypothetical protein	-	1	6
c_189	2	1	1	1	1	6	6	6	6	6	6	6	c_189	0	0	0	0	0	0	0	C	6	6	6	6	6	6	6	712.3	838	-	hypothetical protein	-	1	6
c_19	10	12	15	24	11	25	24	29	22	18	21	36	c_19	12	9	15	6	7	6	6	B	13	15	14	16	11	15	30	172.975	203.5	-	hypothetical protein	-	12	24
c_190	2	2	2	2	2	3	3	3	3	2	4	4	c_190	1	1	1	1	2	1	1	B	2	2	2	2	0	3	3	433.925	510.5	M	Mechanosensitive ion channel, MscS-Like mechanosensitive ion channel	Predicted mechanosensitive ion channel	2	3
c_191	1	1	1	1	1	6	6	4	5	4	5	3	c_191	0	0	0	0	0	0	0	C	6	6	4	5	4	5	3	742.9	874	E	Transcription elongation complex subunit Cdc68	Global transcriptional regulator, cell division control protein	1	5
c_192	1	1	1	1	1	8	7	7	2	4	1	4	c_192	0	0	0	0	0	1	0	C	8	7	7	2	4	0	4	230.35	271	J	Pseudouridylate synthase	Pseudouridylate synthase	1	4
c_193	1	1	1	1	1	5	5	5	5	5	5	5	c_193	0	0	0	0	0	0	0	C	5	5	5	5	5	5	5	391.85	461	A	mRNA capping enzyme	mRNA cap methyltransferase	1	5
c_28	7	7	7	7	7	9	11	11	10	13	10	10	c_28	6	5	5	5	5	5	5	B	3	6	6	5	8	5	5	584.8	688	L	DNA replication licensing factor MCM4 component, DNA replication licensing factor MCM2, DNA replication licensing factor MCM3, DNA replication licensing factor MCM6, DNA replication licensing factor MCM7, DNA replication licensing factor MCM, unspecified product	DNA replication licensing factor, MCM3 component, DNA replication licensing factor, MCM7 component, DNA replication licensing factor, MCM4 component, DNA replication licensing factor, MCM6 component, DNA replication licensing factor, MCM5 component, DNA replication licensing factor, MCM2 component	7	11
c_195	1	1	1	1	1	4	7	4	4	4	8	4	c_195	1	0	1	1	1	0	1	B	3	7	3	3	3	8	3	822.8	968	J	Exoribonuclease II	Exosomal 3'-5' exoribonuclease complex, subunit Rrp44/Dis3	1	4
c_197	2	2	2	2	2	3	3	3	2	3	3	2	c_197	1	1	1	2	1	1	2	B	2	2	2	0	2	2	0	325.125	382.5	B	Histone deacetylase 3, Histone deacetylase 1	Histone deacetylase complex, catalytic component RPD3	2	3
c_199	2	2	2	2	2	4	4	5	3	4	4	3	c_199	2	2	2	3	2	1	3	B	2	2	3	0	2	3	0	362.95	427	P	Na+ H+ antiporter, Na+/H+ antiporter	Na+/H+ antiporter	2	4
c_307	1	2	2	2	2	3	3	3	3	3	3	3	c_307	1	1	1	1	1	1	1	B	2	2	2	2	2	2	2	252.45	297	L	unspecified product	-	2	3
c_20	2	4	5	5	4	42	32	25	23	32	33	38	c_20	1	1	1	1	1	1	1	B	41	31	24	22	31	32	37	244.375	287.5	-	Ring finger protein, hypothetical protein	-	4	32
c_314	1	1	1	1	1	3	3	2	3	5	2	2	c_314	1	1	1	1	0	1	1	B	2	2	1	2	5	1	1	1620.95	1907	BTDL	PI3/PI4 kinase	Protein kinase of the PI-3 kinase family involved in mitotic growth, DNA repair and meiotic recombination	1	3
c_201	1	1	1	1	1	4	4	5	5	5	4	5	c_201	0	0	0	0	0	0	0	C	4	4	5	5	5	4	5	577.15	679	K	Transcription factor SPT5	RNA polymerase II transcription elongation factor DSIF/SUPT5H/SPT5	1	5
c_202	2	2	2	2	2	6	5	4	5	5	9	3	c_202	2	3	3	3	3	2	3	B	4	2	1	2	2	7	0	333.2	392	-	hypothetical protein	-	2	5
c_203	1	1	1	1	1	6	4	4	4	5	4	6	c_203	0	0	0	0	0	0	0	C	6	4	4	4	5	4	6	611.15	719	U	Exocyst complex subunit SEC6	Exocyst complex subunit SEC6	1	4
c_205	1	2	2	2	2	4	4	4	4	3	4	4	c_205	3	3	3	3	3	3	3	B	1	1	1	1	0	1	1	160.65	189	O	Proteasome subunit beta type 2	20S proteasome, regulatory subunit beta type PSMB2/PRE1	2	4
c_206	3	1	1	1	1	6	5	6	4	6	6	6	c_206	0	0	0	0	0	0	0	C	6	5	6	4	6	6	6	1143.25	1345	-	hypothetical protein	-	1	6
c_207	1	1	1	1	1	5	4	4	4	5	2	4	c_207	0	1	1	1	0	2	1	B	5	3	3	3	5	0	3	179.35	211	J	60S ribosomal protein L10a	60S ribosomal protein L10A	1	4
c_208	1	1	1	1	1	6	6	6	6	4	6	7	c_208	0	0	0	0	0	0	0	C	6	6	6	6	4	6	7	581.4	684	-	hypothetical protein	-	1	6
c_209	1	1	1	1	1	6	5	6	5	7	6	6	c_209	0	0	0	0	0	0	0	C	6	5	6	5	7	6	6	759.05	893	R	Leucine rich repeat protein	FOG: Leucine rich repeat	1	6
c_21	9	10	10	12	10	13	13	13	13	13	13	13	c_21	9	9	9	9	9	9	9	B	4	4	4	4	4	4	4	350.2	412	O	26S protease regulatory subunit 6, Cell division control protein Cdc48, AAA+ ATPasefamily, 26S protease regulatory subunit 8, 26S protease regulatory subunit 6a, AAA ATPase, 26S proteasome regulatory subunit, SEC18-like vesicular fusion protein, 26S protease regulatory subunit S10	26S proteasome regulatory complex, ATPase RPT4, 26S proteasome regulatory complex, ATPase RPT5, 26S proteasome regulatory complex, ATPase RPT6, 26S proteasome regulatory complex, ATPase RPT1, 26S proteasome regulatory complex, ATPase RPT2, 26S proteasome regulatory complex, ATPase RPT3, Mitochondrial protein involved in sorting of proteins in the mitochondria; putative membrane-spanning ATPase	10	13
c_210	1	1	1	1	1	5	5	5	4	3	5	5	c_210	0	1	0	1	0	0	0	C	5	4	5	3	3	5	5	727.6	856	YU	Karyopherin	Karyopherin (importin) beta 1	1	5
c_213	1	1	3	2	1	3	3	3	4	3	3	4	c_213	1	1	1	1	1	1	1	B	2	2	2	3	2	2	3	324.275	381.5	R	Transcription factor Sfp1	FOG: Zn-finger	1	3
c_158	2	2	2	2	2	3	3	3	3	3	3	3	c_158	2	1	1	2	2	2	1	B	1	2	2	1	1	1	2	917.575	1079.5	P	P-type ATPase, putative cation-transporting ATPase	P-type ATPase, Cation transport ATPase	2	3
c_215	1	1	1	1	1	5	5	5	5	6	6	3	c_215	0	0	0	0	0	0	0	C	5	5	5	5	6	6	3	776.05	913	-	hypothetical protein	-	1	5
c_216	1	1	1	1	1	4	4	4	4	4	4	4	c_216	0	0	0	0	0	0	0	C	4	4	4	4	4	4	4	269.45	317	J	Alpha subunit of translation initiation factor eIF2	Translation initiation factor 2, alpha subunit (eIF-2alpha)	1	4
c_218	1	1	1	1	1	4	6	3	6	4	4	6	c_218	0	0	1	0	0	0	0	C	4	6	2	6	4	4	6	604.35	711	T	Muskelin	Muskelin	1	4
c_219	2	1	1	1	1	6	6	3	6	6	4	6	c_219	0	0	1	0	0	0	0	C	6	6	2	6	6	4	6	515.95	607	O	hypothetical protein	Predicted E3 ubiquitin ligase	1	6
c_22	4	6	7	12	5	26	27	24	26	31	26	30	c_22	18	17	16	19	21	17	15	B	8	10	8	7	10	9	15	109.65	129	U	EXS family protein, EXS domain containing protein, hypothetical protein	Predicted small molecule transporter	5	26
c_220	1	1	1	1	1	5	6	5	5	6	6	6	c_220	0	0	0	0	0	0	0	C	5	6	5	5	6	6	6	794.75	935	-	hypothetical protein	-	1	6
c_221	2	1	1	1	1	5	5	5	6	5	6	6	c_221	0	0	0	0	0	0	0	C	5	5	5	6	5	6	6	860.2	1012	A	hypothetical protein	Transcription elongation factor SPT6	1	5
c_340	1	1	1	1	1	3	3	3	3	3	3	3	c_340	2	2	2	2	2	2	2	B	1	1	1	1	1	1	1	292.4	344	L	FEN1-like protein	5'-3' exonuclease	1	3
c_223	1	1	1	1	1	5	5	5	3	3	3	3	c_223	0	0	0	1	0	0	0	C	5	5	5	2	3	3	3	821.1	966	BD	Chromosome segregation protein	Structural maintenance of chromosome protein 2 (chromosome condensation complex Condensin, subunit E)	1	3
c_224	1	1	1	1	1	3	5	5	3	5	5	3	c_224	1	0	0	1	0	0	1	C	2	5	5	2	5	5	2	377.4	444	J	Eukaryotic translation initiation factor eIF2A	Predicted translation initiation factor related to eIF-3a	1	5
c_226	2	1	1	1	1	6	6	5	5	4	6	5	c_226	0	0	0	0	0	0	0	C	6	6	5	5	4	6	5	937.55	1103	BD	Condensin complex component, hypothetical protein	Chromosome condensation complex Condensin, subunit D2	1	5
c_228	2	2	2	2	2	3	3	3	3	3	3	3	c_228	2	2	2	2	2	2	2	B	1	1	1	1	1	1	1	156.4	184	I	CDP-alcohol phosphatidyltransferase, CDP-diacylglycerolinsitol-3- phosphatidyltransferase	Phosphatidylinositol synthase	2	3
c_356	1	1	1	1	1	3	3	3	3	3	3	3	c_356	1	1	1	1	1	1	1	B	2	2	2	2	2	2	2	291.55	343	DL	DNA replication factor C	Replication factor C, subunit RFC3	1	3
c_23	6	6	6	6	6	13	13	13	13	13	13	13	c_23	3	3	3	3	3	3	3	B	10	10	10	10	10	10	10	462.825	544.5	TD	cAMP dependent protein kinase, Serine/threonine protein kinase, Serine/threonine protein kinase Kin1, Protein kinase C, serine/threonine protein kinase, Serine/Threonine protein kinase	Serine/threonine protein kinase, Rho-associated, coiled-coil containing protein kinase, Polo-like serine/threonine protein kinase, cAMP-dependent protein kinase catalytic subunit (PKA)	6	13
c_230	3	3	3	3	3	4	4	4	4	4	4	4	c_230	2	2	2	2	2	2	2	B	2	2	2	2	2	2	2	181.9	214	-	hypothetical protein	-	3	4
c_231	1	1	1	4	1	5	5	5	5	5	5	5	c_231	0	0	0	0	0	0	0	C	5	5	5	5	5	5	5	334.05	393	-	hypothetical protein	-	1	5
c_450	1	1	1	1	1	3	3	3	3	3	3	3	c_450	1	1	1	1	1	1	1	B	2	2	2	2	2	2	2	553.35	651	L	hypothetical protein	DNA recombinational repair protein BRCA2	1	3
c_233	1	1	1	1	1	4	4	4	4	5	3	3	c_233	0	0	0	0	0	0	0	C	4	4	4	4	5	3	3	504.05	593	C	V-type ATPase subunit A	Vacuolar H+-ATPase V1 sector, subunit A	1	4
c_234	1	1	1	1	1	5	5	5	5	5	5	5	c_234	1	1	1	1	1	1	1	B	4	4	4	4	4	4	4	258.4	304	I	Choline/ethanolamine kinase	Ethanolamine kinase	1	5
c_214	1	1	1	1	1	4	4	4	4	6	6	4	c_214	1	1	1	0	0	0	1	B	3	3	3	4	6	6	3	427.55	503	E	Peptide transporter	H+/oligopeptide symporter	1	4
c_240	1	1	1	1	1	4	4	4	4	4	4	4	c_240	0	0	0	0	0	0	0	C	4	4	4	4	4	4	4	428.4	504	AJ	Poly(A)-binding protein	Polyadenylate-binding protein (RRM superfamily)	1	4
c_241	1	1	1	1	1	4	4	4	4	4	4	3	c_241	0	0	0	0	0	0	0	C	4	4	4	4	4	4	3	880.6	1036	T	Calponin domain protein	Ras GTPase-activating protein family - IQGAP	1	4
c_242	2	1	1	1	1	4	4	5	4	6	6	6	c_242	0	0	0	0	0	0	0	C	4	4	5	4	6	6	6	283.9	334	RO	hypothetical protein	Ubiquitin-like protein	1	5
c_243	1	1	1	1	1	3	3	3	3	3	3	3	c_243	2	2	2	2	2	2	2	B	1	1	1	1	1	1	1	268.6	316	O	hypothetical protein	FOG: Predicted E3 ubiquitin ligase	1	3
c_245	1	1	1	1	1	4	3	4	5	4	4	6	c_245	0	0	0	0	0	0	0	C	4	3	4	5	4	4	6	1111.8	1308	T	hypothetical protein	RhoGEF GTPase	1	4
c_246	1	1	1	1	1	4	4	1	4	4	4	4	c_246	0	0	1	0	0	0	0	C	4	4	0	4	4	4	4	654.5	770	O	RPN2 26S proteasome regulatory complex component	26S proteasome regulatory complex, subunit RPN2/PSMD1	1	4
c_247	1	1	1	1	1	4	5	5	5	5	5	1	c_247	1	0	0	0	0	0	1	C	3	5	5	5	5	5	0	357	420	R	CAAX prenyl protease 1	Metalloprotease	1	5
c_248	1	1	1	1	1	5	6	7	4	5	5	5	c_248	0	0	0	0	0	0	0	C	5	6	7	4	5	5	5	921.4	1084	-	hypothetical protein	-	1	5
c_249	1	1	1	1	1	5	3	3	4	5	5	3	c_249	1	1	1	3	1	1	1	B	4	2	2	1	4	4	2	156.4	184	J	60S ribosomal protein L18	60s ribosomal protein L18	1	4
c_25	5	9	12	17	9	22	23	17	19	22	22	19	c_25	14	13	10	11	14	14	11	B	8	10	7	8	8	8	8	88.4	104	-	hypothetical protein	-	5	22
c_250	2	3	3	3	3	4	4	4	4	4	4	4	c_250	1	1	1	1	1	1	1	B	3	3	3	3	3	3	3	138.55	163	-	hypothetical protein	-	3	4
c_251	1	1	1	1	1	4	4	4	4	3	4	3	c_251	0	0	0	0	0	0	0	C	4	4	4	4	3	4	3	1377.85	1621	K	Not1 negative regulator of transcription	Negative regulator of transcription	1	4
c_462	1	1	1	1	1	3	3	3	3	3	3	3	c_462	2	2	2	2	2	2	2	B	1	1	1	1	1	1	1	195.5	230	L	Endonuclease III	Endonuclease III	1	3
c_253	1	1	1	1	1	4	4	4	4	4	4	3	c_253	1	1	0	0	1	0	1	B	3	3	4	4	3	4	2	169.15	199	J	Methyltransferase	Predicted RNA methylase	1	4
c_254	2	1	1	1	1	4	4	6	6	6	6	4	c_254	1	1	1	0	1	0	1	B	3	3	5	6	5	6	3	786.675	925.5	C	NADPH cytochrome P450 Reductase, unspecified product	NADP-dependent flavoprotein reductase	1	6
c_255	1	1	1	1	1	4	3	4	3	4	4	4	c_255	0	0	0	0	0	0	0	C	4	3	4	3	4	4	4	555.9	654	R	unspecified product	-	1	4
c_257	2	2	2	2	2	4	4	4	4	4	4	4	c_257	2	2	2	2	2	2	2	B	2	2	2	2	2	2	2	217.175	255.5	R	hypothetical protein	Haloacid dehalogenase-like hydrolase	2	4
c_258	1	1	1	1	1	5	5	5	5	5	5	5	c_258	0	0	0	0	0	0	0	C	5	5	5	5	5	5	5	374.85	441	K	ARID/BRIGHT DNA binding domain protein	DNA-binding proteins Bright/BRCAA1/RBP1 and related proteins containing BRIGHT domain	1	5
c_24	8	6	6	6	6	16	19	15	17	19	20	20	c_24	3	2	3	2	2	2	2	B	13	17	12	15	17	18	18	513.4	604	Q	ABC-transporter like protein, ABC transporter	Transporter, ABC superfamily (Breast cancer resistance protein)	6	19
c_26	3	19	10	17	11	14	17	17	20	23	22	18	c_26	4	6	6	9	8	7	7	B	10	11	11	11	15	15	11	153	180	U	MdlB mitochondrial-type ABC transporter, ABC transporter, hypothetical protein	Mitochondrial inner membrane ATP-binding cassette (ABC) transporter, exports an essential mitochondrially synthesized factor for cytosolic Fe-S protein biogenesis	17	18
c_260	1	1	1	2	1	5	2	4	5	4	4	4	c_260	1	1	1	1	1	0	1	B	4	1	3	4	3	4	3	263.5	310	I	Phosphoethanolamine cytidylyltransferase	Choline phosphate cytidylyltransferase/Predicted CDP-ethanolamine synthase	1	4
c_261	2	2	2	2	2	5	5	2	5	4	5	5	c_261	2	2	2	1	1	2	2	B	3	3	0	4	3	3	3	216.75	255	O	hypothetical protein	FOG: Predicted E3 ubiquitin ligase	2	5
c_262	2	1	1	1	1	3	3	3	3	4	4	4	c_262	0	0	0	0	0	0	0	C	3	3	3	3	4	4	4	436.9	514	D	hypothetical protein	Centromere-associated protein HEC1	1	3
c_263	1	1	1	1	1	3	4	3	4	4	4	4	c_263	2	2	2	2	2	2	2	B	1	2	1	2	2	2	2	328.1	386	S	Saccharopine dehydrogenase	Uncharacterized membrane protein	1	4
c_264	1	1	1	1	1	3	3	3	3	3	3	3	c_264	0	0	0	0	0	0	0	C	3	3	3	3	3	3	3	403.75	475	-	Permease of the major facilitator superfamily	-	1	3
c_265	1	1	1	1	1	4	4	4	4	4	4	4	c_265	1	1	1	1	1	1	1	B	3	3	3	3	3	3	3	246.5	290	P	ZIP Zinc transporter	Fe2+/Zn2+ regulated transporter	1	4
c_266	1	1	1	1	1	4	4	4	4	3	3	2	c_266	0	0	0	0	0	0	1	C	4	4	4	4	3	3	1	671.5	790	U	Coatomer complex beta subunit	Vesicle coat complex COPI, beta subunit	1	4
c_267	1	1	1	2	1	5	3	3	3	3	5	3	c_267	0	1	0	0	0	0	1	C	5	2	3	3	3	5	2	368.05	433	E	Cysteine desulfurase	Cysteine desulphurase; NifS is a paralogue of Nfs1 required for the maturation of the Fe-S clusters of bacterial nitrogenase	1	3
c_268	1	1	1	1	1	4	4	4	4	4	4	4	c_268	1	1	0	1	1	1	1	B	3	3	4	3	3	3	3	161.5	190	K	Transcription factor E2F	Transcription factor E2F/dimerization partner (TDP)	1	4
c_506	1	1	1	1	1	3	3	3	3	3	3	3	c_506	1	1	1	1	2	1	1	B	2	2	2	2	1	2	2	226.95	267	L	Ribonuclease HII	Ribonuclease HI	1	3
c_1126	1	1	1	1	1	2	2	2	2	2	2	2	c_1126	2	2	2	2	2	2	2	A	0	0	0	0	0	0	0	176.8	208	I	Phospholipase/carboxylesterase family protein	Lysophospholipase	1	2
c_2692	1	0	0	0	0	1	1	1	1	1	1	1	c_2692	0	0	0	0	0	0	0	C	1	1	1	1	1	1	1	85	100	-	unspecified product	-	0	1
c_2696	1	0	0	0	0	1	1	1	1	1	1	1	c_2696	0	0	0	0	0	0	0	C	1	1	1	1	1	1	1	102.85	121	-	hypothetical protein	-	0	1
c_27	8	8	8	8	8	10	10	10	10	10	10	10	c_27	7	7	7	7	7	7	7	B	3	3	3	3	3	3	3	140.675	165.5	O	Ubiquitin-conjugating enzyme E2G 1, Ubiquitin conjugating enzyme E2-24KD, Ubiquitin conjugating enzyme E2, Ubiquitin-conjugating enzyme E2, Ubiquitin-conjugating enzyme E2 2, Ubiquitin-conjugating enzyme E2-16 kDa	Ubiquitin-protein ligase	8	10
c_270	1	1	1	1	1	4	4	4	4	4	4	3	c_270	1	1	1	1	1	1	0	B	3	3	3	3	3	3	3	222.7	262	IT	Phosphatidylinositol transfer protein	Phosphatidylinositol transfer protein	1	4
c_272	1	1	1	1	1	5	5	5	5	5	5	5	c_272	0	0	0	0	0	0	0	C	5	5	5	5	5	5	5	425.85	501	-	hypothetical protein	-	1	5
c_273	1	1	1	1	1	5	3	4	5	6	6	6	c_273	0	0	1	0	0	0	0	C	5	3	3	5	6	6	6	876.35	1031	D	Cullin protein	Cullins	1	5
c_274	1	1	1	1	1	3	5	6	5	4	6	6	c_274	1	0	0	0	0	0	0	C	2	5	6	5	4	6	6	575.45	677	-	hypothetical protein	-	1	5
c_275	1	1	1	1	1	3	4	3	4	3	3	2	c_275	1	2	1	2	1	1	2	B	2	2	2	2	2	2	0	249.05	293	O	Ubiquitin carboxyl-terminal hydrolase	Ubiquitin C-terminal hydrolase	1	3
c_276	1	1	1	1	1	4	4	4	4	4	4	4	c_276	0	0	0	0	0	0	0	C	4	4	4	4	4	4	4	542.3	638	DO	Tetratricopeptide repeat containing protein	Anaphase-promoting complex (APC), Cdc16 subunit	1	4
c_277	1	2	2	2	2	4	4	4	4	4	7	4	c_277	1	1	1	1	1	1	1	B	3	3	3	3	3	6	3	342.55	403	-	hypothetical protein	-	2	4
c_278	1	1	1	1	1	4	4	4	4	4	4	4	c_278	0	0	0	0	0	0	0	C	4	4	4	4	4	4	4	668.1	786	G	Trehalose-6-phosphate phosphatase	Trehalose-6-phosphate synthase component TPS1 and related subunits	1	4
c_279	2	1	1	1	1	4	4	4	4	4	4	4	c_279	0	0	0	0	0	0	0	C	4	4	4	4	4	4	4	736.95	867	BD	Condensin-like protein, Chromosome condensation complex condensin	Chromosome condensation complex Condensin, subunit G	1	4
c_548	1	1	1	1	1	2	2	2	2	2	2	2	c_548	1	1	1	1	1	1	1	B	1	1	1	1	1	1	1	664.7	782	L	DNA repair helicase	Helicase of the DEAD superfamily	1	2
c_280	1	1	1	1	1	5	5	5	5	5	5	5	c_280	0	0	0	0	0	0	0	C	5	5	5	5	5	5	5	488.75	575	D	Crooked neck-like protein 1	Cell cycle control protein (crooked neck)	1	5
c_281	1	1	1	1	1	3	4	3	4	5	5	3	c_281	1	1	0	1	0	0	0	C	2	3	3	3	5	5	3	481.95	567	J	Translation initiation factor eif-2b epsilon subunit	Translation initiation factor 2B, epsilon subunit (eIF-2Bepsilon/GCD6)	1	4
c_4	7	67	69	73	58	74	71	75	70	74	71	74	c_4	54	54	55	53	54	53	55	B	20	17	20	17	20	18	19	64.6	76	-	hypothetical protein, unspecified product, putative transposase	-	69	74
c_283	1	3	1	3	3	4	4	4	4	4	4	4	c_283	2	2	2	2	2	2	2	B	2	2	2	2	2	2	2	192.1	226	-	hypothetical protein	-	3	4
c_284	1	1	1	1	1	4	4	4	5	5	5	5	c_284	1	1	1	0	0	0	0	C	3	3	3	5	5	5	5	631.55	743	ZT	Formin like protein	Rho GTPase effector BNI1 and related formins	1	5
c_285	1	1	1	1	1	4	4	4	4	6	6	6	c_285	0	0	0	0	0	0	0	C	4	4	4	4	6	6	6	932.45	1097	-	hypothetical protein	-	1	4
c_286	1	1	4	1	1	3	5	6	5	5	5	2	c_286	1	0	1	0	0	0	1	C	2	5	5	5	5	5	1	244.375	287.5	-	hypothetical protein	-	1	5
c_564	1	1	1	1	1	2	2	2	2	2	2	2	c_564	1	1	1	1	1	1	1	B	1	1	1	1	1	1	1	310.25	365	L	Topoisomerase 1	DNA polymerase sigma	1	2
c_289	1	1	1	1	1	4	4	4	4	1	4	2	c_289	0	0	0	0	1	0	0	C	4	4	4	4	0	4	2	195.5	230	O	26S proteasome alpha-type subunit PRE9	20S proteasome, regulatory subunit alpha type PSMA4/PRE9	1	4
c_290	1	1	1	1	1	4	4	5	4	5	5	5	c_290	1	1	0	1	0	0	0	C	3	3	5	3	5	5	5	191.25	225	A	Arginine/serine-rich splicing factor	RNA-binding protein musashi/mRNA cleavage and polyadenylation factor I complex, subunit HRP1	1	5
c_292	1	1	1	1	1	5	5	5	4	5	5	5	c_292	0	0	0	0	0	0	0	C	5	5	5	4	5	5	5	513.4	604	-	hypothetical protein	-	1	5
c_293	2	2	2	3	2	2	2	3	3	3	3	3	c_293	2	2	2	2	2	2	2	B	0	0	1	1	1	1	1	106.25	125	-	hypothetical protein	-	2	3
c_294	2	1	1	1	1	4	4	4	4	5	6	6	c_294	1	1	1	1	0	0	0	B	3	3	3	3	5	6	6	1210.4	1424	-	hypothetical protein	-	1	4
c_295	1	1	1	1	1	4	3	4	3	3	3	3	c_295	3	2	3	2	1	1	1	B	1	1	1	1	2	2	2	75.65	89	A	U6 snRNA-associated Sm-like protein	Small nuclear ribonucleoprotein (snRNP)	1	3
c_296	1	1	1	1	1	3	3	3	3	3	3	3	c_296	1	1	1	1	1	1	1	B	2	2	2	2	2	2	2	167.45	197	-	Homeodomain protein	-	1	3
c_297	1	1	1	1	1	3	4	4	4	3	3	4	c_297	1	0	0	0	1	1	0	C	2	4	4	4	2	2	4	402.05	473	J	Pumilio protein	Translational repressor Pumilio/PUF3 and related RNA-binding proteins (Puf superfamily)	1	4
c_298	1	1	1	8	1	3	3	3	2	2	2	2	c_298	1	1	1	1	0	0	0	B	2	2	2	1	2	2	2	285.175	335.5	R	putative GTP binding protein	Predicted GTP-binding protein (ODN superfamily)	1	2
c_299	1	1	1	1	1	3	3	3	3	3	2	3	c_299	2	2	2	2	2	2	2	B	1	1	1	1	1	0	1	203.15	239	R	Hydroxyacylglutathione hydrolase	Glyoxylase	1	3
c_3	4	11	10	11	12	154	214	241	224	257	232	229	c_3	67	57	61	63	97	72	67	B	87	157	180	161	160	160	162	103.7	122	-	hypothetical protein	-	11	229
c_300	1	1	1	1	1	3	3	4	3	4	4	4	c_300	1	1	0	1	0	0	0	C	2	2	4	2	4	4	4	286.45	337	I	Choline-phosphate cytidylyltransferase A	Phosphorylcholine transferase/cholinephosphate cytidylyltransferase	1	4
c_301	1	1	1	1	1	4	5	5	5	5	5	5	c_301	0	0	0	0	0	0	0	C	4	5	5	5	5	5	5	223.55	263	-	hypothetical protein	-	1	5
c_303	2	2	2	2	2	4	4	4	4	4	4	4	c_303	1	1	1	1	1	1	1	B	3	3	3	3	3	3	3	727.6	856	-	hypothetical protein	-	2	4
c_304	1	1	1	1	1	4	5	5	5	4	5	5	c_304	0	0	0	0	0	0	0	C	4	5	5	5	4	5	5	766.7	902	-	hypothetical protein	-	1	5
c_305	1	1	1	1	2	4	4	7	4	5	4	4	c_305	2	2	1	2	2	2	2	B	2	2	6	2	3	2	2	249.05	293	T	hypothetical protein	Phosphatidylinositol 4-kinase	1	4
c_306	1	1	1	1	1	5	5	3	3	5	5	5	c_306	0	0	1	1	0	0	0	C	5	5	2	2	5	5	5	386.75	455	I	Phosphatidyl serine synthase	Phosphatidylserine synthase	1	5
c_645	1	1	1	1	1	2	2	2	2	2	2	2	c_645	1	1	1	1	1	1	1	B	1	1	1	1	1	1	1	277.1	326	L	Proliferating cell nuclear antigen protein	DNA polymerase delta processivity factor (proliferating cell nuclear antigen)	1	2
c_308	1	1	1	1	1	3	3	3	4	3	3	3	c_308	0	0	0	0	0	0	0	C	3	3	3	4	3	3	3	134.3	158	O	Glutathione peroxidase	Glutathione peroxidase	1	3
c_310	1	1	1	1	1	3	3	3	3	3	3	3	c_310	1	1	1	1	1	1	1	B	2	2	2	2	2	2	2	471.75	555	K	Transcription initiation factor TFIID 90KDa	Transcription initiation factor TFIID, subunit TAF5 (also component of histone acetyltransferase SAGA)	1	3
c_311	1	1	1	1	1	3	3	3	3	4	4	4	c_311	0	0	0	0	0	0	0	C	3	3	3	3	4	4	4	212.5	250	F	Thymidylate kinase	Thymidylate kinase/adenylate kinase	1	3
c_312	1	1	3	1	1	3	3	3	3	3	3	3	c_312	2	2	2	2	2	2	2	B	1	1	1	1	1	1	1	127.5	150	K	Transcription factor TFIIA complex subunit Toa1	RNA polymerase II transcription initiation factor TFIIA, large chain	1	3
c_313	1	1	1	1	1	5	5	5	5	1	5	1	c_313	0	0	0	0	1	0	1	C	5	5	5	5	0	5	0	621.35	731	U	SEC21 protein	Vesicle coat complex COPI, gamma subunit	1	5
c_687	1	1	1	1	1	3	2	2	2	2	2	2	c_687	0	1	1	1	1	1	1	B	3	1	1	1	1	1	1	325.55	383	L	DNA polymerase alpha-primase complex polymerase-associated subunit B	DNA polymerase alpha-primase complex, polymerase-associated subunit B	1	2
c_315	1	1	1	1	1	5	4	4	5	5	5	5	c_315	0	0	0	0	0	0	0	C	5	4	4	5	5	5	5	694.45	817	R	Leucine rich repeat protein	FOG: Leucine rich repeat	1	5
c_316	1	1	1	1	1	3	3	3	3	4	3	3	c_316	0	0	1	0	0	0	0	C	3	3	2	3	4	3	3	403.75	475	-	Transcription factor STE12	Subunit 8 of the F0 sector of mitochondrial inner membrane F1-F0 ATP synthase	1	3
c_317	1	1	1	1	1	3	3	3	3	3	3	5	c_317	1	1	1	1	1	1	0	B	2	2	2	2	2	2	5	326.4	384	I	CDP-alcohol phosphatidyltransferase	sn-1,2-diacylglycerol ethanolamine- and cholinephosphotranferases	1	3
c_318	1	1	1	1	1	3	4	3	3	3	3	3	c_318	0	0	0	0	0	0	0	C	3	4	3	3	3	3	3	424.15	499	J	Prolyl-tRNA synthetase	Prolyl-tRNA synthetase	1	3
c_319	1	1	1	1	1	4	3	3	3	4	4	3	c_319	0	1	1	1	0	0	1	B	4	2	2	2	4	4	2	233.75	275	A	Fibrillarin	Fibrillarin and related nucleolar RNA-binding proteins	1	3
c_320	1	1	1	1	1	3	3	3	3	3	3	3	c_320	1	1	1	1	1	1	1	B	2	2	2	2	2	2	2	134.3	158	-	hypothetical protein	-	1	3
c_321	1	1	1	1	1	3	3	3	3	3	3	4	c_321	1	1	1	1	1	1	1	B	2	2	2	2	2	2	3	348.5	410	R	WD repeat protein	Cdc4 and related F-box and WD-40 proteins	1	3
c_322	1	1	1	1	1	3	3	3	4	3	3	4	c_322	1	1	1	1	1	1	1	B	2	2	2	3	2	2	3	355.3	418	I	Phospholipase D	Phosphatidylglycerolphosphate synthase	1	3
c_323	2	1	1	4	1	3	3	7	3	3	5	5	c_323	1	1	2	1	1	2	2	B	2	2	5	2	2	3	3	238	280	D	Peptidase C50 family protein, hypothetical protein	Regulator of spindle pole body duplication	1	3
c_324	1	1	1	1	1	3	3	3	3	3	3	3	c_324	0	0	0	0	0	0	0	C	3	3	3	3	3	3	3	413.1	486	G	Alpha trehalose-phosphate synthase	Trehalose-6-phosphate synthase component TPS1 and related subunits	1	3
c_325	1	1	1	1	1	3	3	3	3	3	3	3	c_325	0	0	0	0	1	1	1	C	3	3	3	3	2	2	2	264.35	311	K	Transcription initiation factor TFIID component TAF4 family protein	TATA box binding protein (TBP)-associated factor, RNA polymerase II	1	3
c_326	1	1	2	3	2	4	4	4	4	4	4	4	c_326	2	2	2	2	2	2	2	B	2	2	2	2	2	2	2	105.4	124	-	hypothetical protein	-	2	4
c_327	1	1	1	1	1	3	3	4	3	3	3	3	c_327	0	0	0	0	0	0	0	C	3	3	4	3	3	3	3	644.3	758	K	WD40 repeat protein	Transcription initiation factor TFIID, subunit TAF5 (also component of histone acetyltransferase SAGA)	1	3
c_329	1	1	1	1	1	3	3	3	3	3	3	3	c_329	1	1	1	1	1	1	1	B	2	2	2	2	2	2	2	328.1	386	G	Hexokinase	Hexokinase	1	3
c_33	1	2	3	3	2	20	20	20	20	14	14	16	c_33	18	19	19	20	10	11	13	B	2	1	1	0	4	3	3	71.4	84	R	Leucine rich repeat protein	Predicted esterase of the alpha-beta hydrolase superfamily (Neuropathy target esterase), contains cAMP-binding domains	2	20
c_330	1	1	1	1	1	3	3	3	3	3	3	3	c_330	0	0	0	0	0	0	0	C	3	3	3	3	3	3	3	211.65	249	J	40S ribosomal protein S2	40S ribosomal protein S2/30S ribosomal protein S5	1	3
c_331	1	1	1	1	1	1	3	3	3	4	4	4	c_331	1	0	0	0	0	0	0	C	0	3	3	3	4	4	4	479.4	564	K	glucose-repressible alcohol dehydrogenase transcriptional effector	Glucose-repressible alcohol dehydrogenase transcriptional effector CCR4 and related proteins	1	3
c_70	2	2	2	2	2	5	3	4	3	4	5	5	c_70	1	1	1	1	1	1	1	B	4	2	3	2	3	4	4	922.675	1085.5	KL	SNF2 family N-terminal domain protein, SNF2 family helicase/ATPase	Chromodomain-helicase DNA-binding protein, Chromatin remodeling complex WSTF-ISWI, small subunit	2	4
c_334	1	1	1	1	1	3	3	3	3	3	3	3	c_334	0	0	0	0	0	0	0	C	3	3	3	3	3	3	3	262.65	309	O	Deoxyhypusine synthase	Deoxyhypusine synthase	1	3
c_335	2	1	1	1	1	3	3	3	3	3	3	3	c_335	0	0	0	0	0	0	0	C	3	3	3	3	3	3	3	686.8	808	O	Ubiquitin fusion degradation protein 2	Ubiquitin fusion degradation protein-2	1	3
c_336	1	1	1	1	1	3	3	5	3	3	3	3	c_336	1	1	0	1	1	1	1	B	2	2	5	2	2	2	2	292.4	344	J	tRNA pseudouridine synthase	Pseudouridine synthase	1	3
c_337	1	1	1	1	1	3	2	3	3	3	4	4	c_337	0	1	0	0	1	0	0	C	3	1	3	3	2	4	4	440.3	518	O	T-complex protein 1 zeta subunit	Chaperonin complex component, TCP-1 zeta subunit (CCT6)	1	3
c_338	1	1	1	1	1	3	3	3	3	3	3	3	c_338	1	1	1	1	1	1	1	B	2	2	2	2	2	2	2	124.1	146	K	Transcription initiation factor TFIIIB Bdp1 subunit	Transcription initiation factor TFIIIB, Bdp1 subunit	1	3
c_339	1	1	1	1	1	5	5	5	4	4	5	4	c_339	0	0	0	0	0	0	0	C	5	5	5	4	4	5	4	267.75	315	TG	hypothetical protein	Gluconate transport-inducing protein	1	5
c_34	2	2	2	2	2	14	18	16	16	20	17	14	c_34	3	3	3	1	1	3	3	B	11	15	13	15	19	14	11	315.775	371.5	T	GTP-binding protein, Developmentally regulated GTP-binding protein	GTP-binding protein DRG2 (ODN superfamily), GTP-binding protein DRG1 (ODN superfamily)	2	16
c_726	1	1	1	1	1	3	3	3	3	3	3	1	c_726	1	1	1	1	1	1	1	B	2	2	2	2	2	2	0	308.55	363	L	DNA mismatch repair protein MutL	DNA mismatch repair protein - MLH3 family	1	3
c_341	1	1	1	1	1	3	3	3	3	3	3	3	c_341	1	1	1	1	1	1	1	B	2	2	2	2	2	2	2	162.35	191	G	6-Phosphogluconolactonase	6-phosphogluconolactonase - like protein	1	3
c_740	1	1	1	1	1	1	2	1	2	2	1	2	c_740	1	1	1	1	1	1	1	B	0	1	0	1	1	0	1	352.75	415	L	ERCC4 domain nuclease	Endonuclease MUS81	1	2
c_343	1	1	1	1	1	3	3	3	3	3	3	3	c_343	0	1	0	0	0	0	0	C	3	2	3	3	3	3	3	311.95	367	I	1-acyl-sn-glycerol-3-phosphate acyltransferase	Lysophosphatidic acid acyltransferase LPAAT and related acyltransferases	1	3
c_344	1	1	1	2	1	4	6	4	4	4	5	4	c_344	0	0	0	0	0	0	0	C	4	6	4	4	4	5	4	309.825	364.5	-	hypothetical protein	-	1	4
c_345	1	1	1	1	1	3	3	3	3	3	3	3	c_345	2	2	2	1	2	1	2	B	1	1	1	2	1	2	1	240.55	283	K	DNA-directed RNA polymerase I	RNA polymerase I and III, subunit RPA40/RPC40	1	3
c_348	1	1	1	1	1	4	4	4	1	4	4	4	c_348	0	0	0	1	0	0	0	C	4	4	4	0	4	4	4	237.15	279	K	hypothetical protein	Transcription initiation factor IIF, large subunit (RAP74)	1	4
c_349	1	1	1	1	1	3	3	3	3	3	3	3	c_349	2	2	2	2	2	2	2	B	1	1	1	1	1	1	1	332.35	391	B	MOZ/SAS family protein	Histone acetyltransferase (MYST family)	1	3
c_350	1	1	1	1	1	2	2	2	2	3	4	3	c_350	1	1	1	1	0	0	0	B	1	1	1	1	3	4	3	816	960	B	Histone deacetylase domain containing protein	Histone deacetylase complex, SIN3 component	1	2
c_351	1	1	1	1	1	3	3	3	3	3	3	3	c_351	0	1	0	1	1	0	1	B	3	2	3	2	2	3	2	493	580	U	Vacuolar protein sorting-associated protein	Vacuolar sorting protein VPS45/Stt10 (Sec1 family)	1	3
c_353	2	1	1	1	1	3	3	3	3	3	3	3	c_353	0	0	0	0	0	0	0	C	3	3	3	3	3	3	3	333.2	392	A	hypothetical protein	tRNA modification enzyme	1	3
c_354	1	1	1	1	1	3	3	3	3	3	3	3	c_354	0	0	0	0	1	1	1	C	3	3	3	3	2	2	2	198.9	234	J	40S ribosomal protein S0	40S ribosomal protein SA (P40)/Laminin receptor 1	1	3
c_355	1	1	1	1	1	5	3	5	3	6	3	5	c_355	1	2	1	2	0	2	1	B	4	1	4	1	6	1	4	339.15	399	A	hypothetical protein	Splicing factor 3a, subunit 3	1	5
c_794	1	1	1	1	1	3	3	3	2	3	3	3	c_794	1	1	1	1	1	1	1	B	2	2	2	1	2	2	2	447.95	527	BL	hypothetical protein	Chromatin assembly complex 1 subunit B/CAC2 (contains WD40 repeats)	1	3
c_357	1	1	1	1	1	5	3	5	3	5	5	5	c_357	0	1	0	1	0	0	0	C	5	2	5	2	5	5	5	391.85	461	A	DEAD box ATP-dependent RNA helicase	ATP-dependent RNA helicase pitchoune	1	5
c_358	1	1	1	1	1	3	3	3	3	3	3	3	c_358	0	0	0	0	0	2	0	C	3	3	3	3	3	1	3	140.25	165	J	60S ribosomal protein L12	40S ribosomal protein S2	1	3
c_359	1	1	1	2	1	4	4	5	4	6	3	4	c_359	1	1	1	1	1	1	1	B	3	3	4	3	5	2	3	422.45	497	Q	hypothetical protein	Dehydrogenases with different specificities (related to short-chain alcohol dehydrogenases)	1	4
c_565	1	1	1	1	1	2	2	2	2	2	2	2	c_565	2	2	2	2	2	2	2	A	0	0	0	0	0	0	0	374	440	I	1-acyl-sn-glycerol-3-phosphate acyltransferase	Predicted phosphate acyltransferase, contains PlsC domain	1	2
c_360	1	1	1	1	1	3	3	3	3	3	3	3	c_360	0	0	0	0	0	0	0	C	3	3	3	3	3	3	3	327.25	385	R	TBC1 domain family member 13	GTPase-activating protein	1	3
c_361	1	1	1	1	1	3	3	2	2	3	3	3	c_361	1	1	2	2	1	1	1	B	2	2	0	0	2	2	2	204.85	241	J	Eukaryotic translation initiation factor 6	Translation initiation factor 6 (eIF-6)	1	3
c_362	1	1	1	1	1	4	3	3	3	3	3	3	c_362	1	1	1	1	1	1	1	B	3	2	2	2	2	2	2	272.85	321	R	GTP-binding protein	Predicted GTP-binding protein MMR1	1	3
c_363	1	1	1	1	1	3	3	3	3	3	3	3	c_363	1	1	1	1	1	1	1	B	2	2	2	2	2	2	2	241.4	284	D	Rhodanese-like domain protein	M-phase inducer phosphatase	1	3
c_364	1	1	1	1	1	2	3	3	3	3	3	3	c_364	1	0	0	0	1	1	1	B	1	3	3	3	2	2	2	344.25	405	KB	SIR2-like protein	Sirtuin 5 and related class III sirtuins (SIR2 family)	1	3
c_365	1	1	1	1	1	3	4	3	4	6	5	4	c_365	1	0	1	0	0	0	1	C	2	4	2	4	6	5	3	243.95	287	O	Deoxyhypusine synthase	Deoxyhypusine synthase	1	4
c_366	1	1	1	1	1	3	3	3	3	3	3	3	c_366	1	1	1	1	1	1	1	B	2	2	2	2	2	2	2	167.45	197	K	MOT2 transcriptional repressor	MOT2 transcription factor	1	3
c_615	1	1	1	1	1	2	2	2	2	2	2	2	c_615	2	2	2	2	2	2	2	A	0	0	0	0	0	0	0	313.65	369	H	ThiF MoeB HesA family protein	Molybdopterin synthase sulfurylase	1	2
c_368	1	1	1	1	1	3	3	3	3	3	3	3	c_368	2	2	2	2	2	2	2	B	1	1	1	1	1	1	1	289.85	341	R	Methionine aminopeptidase	Metallopeptidase	1	3
c_369	1	1	1	2	1	5	4	4	4	5	4	4	c_369	0	0	0	0	0	0	0	C	5	4	4	4	5	4	4	292.4	344	-	hypothetical protein	-	1	4
c_37	3	3	3	3	3	11	11	11	11	11	11	11	c_37	1	1	1	1	1	1	1	B	10	10	10	10	10	10	10	575.45	677	O	Heat shock protein 70, Hsp70 protein, unspecified product	Molecular chaperones HSP70/HSC70, HSP70 superfamily	3	11
c_370	1	1	1	1	1	3	3	3	3	2	3	3	c_370	1	1	1	1	2	1	1	B	2	2	2	2	0	2	2	147.9	174	J	40S ribosomal protein S8	40S ribosomal protein S8	1	3
c_371	1	1	1	1	1	3	3	3	3	3	1	3	c_371	0	0	0	1	0	1	0	C	3	3	3	2	3	0	3	228.65	269	R	Zinc finger protein	CCCH-type Zn-finger protein	1	3
c_917	1	1	1	1	1	2	2	2	2	2	2	2	c_917	1	1	1	1	1	1	1	B	1	1	1	1	1	1	1	353.6	416	L	DNA directed polymerase kappa	Predicted DNA damage inducible protein	1	2
c_375	1	1	1	1	1	3	3	3	3	3	3	3	c_375	1	1	1	1	1	1	1	B	2	2	2	2	2	2	2	265.2	312	G	Serine/threonine protein kinase	Glycogen synthase kinase-3	1	3
c_376	1	1	1	1	1	4	3	4	3	4	4	3	c_376	0	0	0	0	0	0	0	C	4	3	4	3	4	4	3	190.4	224	K	DNA-directed RNA polymerase III 34kDa subunit	RNA polymerase III, subunit C34	1	4
c_378	2	3	1	1	1	4	4	4	3	4	4	4	c_378	2	2	2	2	2	2	2	B	2	2	2	1	2	2	2	276.25	325	T	Leucine rich repeat protein	Protein phosphatase 1, regulatory subunit, and related proteins	1	4
c_38	6	6	6	6	6	9	9	9	9	9	9	9	c_38	4	4	4	4	4	4	4	B	5	5	5	5	5	5	5	479.4	564	-	ADP/ATP carrier protein	ATP/ADP translocase	6	9
c_383	1	1	1	1	1	3	3	3	3	3	3	3	c_383	1	1	1	1	1	1	1	B	2	2	2	2	2	2	2	369.75	435	R	Zn-dependent protease	Metalloprotease	1	3
c_384	1	1	1	1	1	6	4	4	4	4	4	4	c_384	0	0	0	0	0	0	0	C	6	4	4	4	4	4	4	719.95	847	-	Leucine rich repeat protein	-	1	4
c_385	1	1	1	1	1	3	3	3	3	3	3	3	c_385	1	1	1	1	1	1	1	B	2	2	2	2	2	2	2	379.1	446	G	6-phosphogluconate dehydrogenase	6-phosphogluconate dehydrogenase	1	3
c_386	1	1	1	1	1	3	3	3	3	3	3	3	c_386	1	0	0	0	0	0	0	C	2	3	3	3	3	3	3	531.25	625	M	Mechanosensitive ion channel	Predicted mechanosensitive ion channel	1	3
c_387	1	1	1	1	1	3	3	3	3	3	3	3	c_387	1	1	1	1	1	1	1	B	2	2	2	2	2	2	2	155.55	183	J	Eukaryotic translation initiation factor 4E	Predicted mRNA cap-binding protein related to eIF-4E	1	3
c_388	1	1	1	1	1	3	3	3	3	3	3	3	c_388	1	1	1	1	1	1	1	B	2	2	2	2	2	2	2	450.5	530	J	Phenylalanyl-tRNA synthetase subunit alpha	Phenylalanyl-tRNA synthetase, beta subunit	1	3
c_389	1	1	1	1	1	3	3	3	3	3	2	3	c_389	1	1	1	1	1	1	1	B	2	2	2	2	2	1	2	162.35	191	F	Guanylate kinase	Guanylate kinase	1	3
c_39	11	9	9	8	9	11	11	11	11	11	11	11	c_39	7	7	7	7	7	7	7	B	4	4	4	4	4	4	4	365.075	429.5	T	serine/threonine-protein kinase, Ribosomal protein S6 kinase, Protein kinase, hypothetical protein	Serine/threonine protein kinase, MAP kinase-interacting kinase and related serine/threonine protein kinases, Mitogen-activated protein kinase kinase (MAP2K)	9	11
c_390	1	1	1	1	1	3	2	2	3	3	3	3	c_390	0	1	1	0	0	0	0	C	3	1	1	3	3	3	3	148.75	175	Z	Calponin/transgelin	Calponin	1	3
c_391	1	1	1	1	1	3	3	3	3	3	3	3	c_391	1	1	1	1	1	1	1	B	2	2	2	2	2	2	2	200.6	236	J	60S ribosomal protein L7	60S ribosomal protein L7	1	3
c_392	2	1	1	1	1	4	4	5	4	4	4	4	c_392	0	0	0	0	0	0	0	C	4	4	5	4	4	4	4	366.35	431	-	hypothetical protein	-	1	4
c_393	1	1	1	1	1	3	3	3	3	3	3	3	c_393	2	2	2	2	2	2	2	B	1	1	1	1	1	1	1	108.8	128	B	unspecified product	-	1	3
c_394	1	1	1	1	1	5	4	4	5	4	4	4	c_394	0	2	2	0	1	1	2	B	5	2	2	5	3	3	2	270.3	318	-	hypothetical protein	-	1	4
c_395	1	1	1	1	1	3	3	3	3	3	3	3	c_395	0	0	0	0	0	0	0	C	3	3	3	3	3	3	3	170	200	KTD	Casein kinase II beta 2 subunit	Casein kinase II, beta subunit	1	3
c_396	1	1	1	1	1	3	3	3	2	3	3	3	c_396	1	1	1	1	1	1	1	B	2	2	2	1	2	2	2	221	260	R	TGF-beta-inducible nuclear protein	Uncharacterized conserved protein related to ribosomal protein S8E	1	3
c_397	1	1	1	1	1	5	4	2	4	5	5	5	c_397	0	1	2	1	0	0	0	C	5	3	0	3	5	5	5	301.75	355	D	hypothetical protein	Sister chromatid cohesion complex Cohesin, subunit RAD21/SCC1	1	5
c_398	1	1	1	1	1	3	3	3	3	3	3	3	c_398	0	0	0	0	0	0	0	C	3	3	3	3	3	3	3	222.7	262	S	hypothetical protein	Heat shock protein with a zinc finger motif; essential for protein import into mitochondria; may act with Pam18 to facilitate recognition and folding of imported proteins by Ssc1	1	3
c_399	1	1	1	1	1	3	3	3	3	3	3	3	c_399	0	0	0	0	0	0	0	C	3	3	3	3	3	3	3	200.6	236	A	hypothetical protein	Protein involved in mRNA turnover and stability	1	3
c_400	1	1	1	1	1	4	4	4	4	5	5	4	c_400	1	1	1	1	0	1	1	B	3	3	3	3	5	4	3	523.6	616	U	SEC1 family transport protein SLY1	Vesicle trafficking protein Sly1 (Sec1 family)	1	4
c_40	5	5	5	5	5	7	7	7	7	7	7	7	c_40	5	5	5	5	5	5	5	B	2	2	2	2	2	2	2	257.55	303	RTG	Serine/threonine protein phosphatase, Ser/Thr protein phosphatase family protein, Calcineurin-like phosphoesterase, Protein phosphatase 2A	Serine/threonine specific protein phosphatase PP1, catalytic subunit, Serine/threonine protein phosphatase 2A, catalytic subunit, Serine-threonine phosphatase 2B, catalytic subunit, Serine/threonine specific protein phosphatase involved in glycogen accumulation, PP2A-related	5	7
c_49	3	3	3	3	3	5	5	5	5	5	5	5	c_49	3	3	3	3	3	3	3	B	2	2	2	2	2	2	2	490.45	577	U	ABC transporter, ABC-transporter	Mitochondrial inner membrane ATP-binding cassette (ABC) transporter, exports an essential mitochondrially synthesized factor for cytosolic Fe-S protein biogenesis	3	5
c_401	1	1	1	1	1	3	3	3	3	3	3	3	c_401	0	0	0	0	0	0	0	C	3	3	3	3	3	3	3	245.65	289	-	hypothetical protein	-	1	3
c_402	2	1	1	1	1	3	4	3	3	3	3	3	c_402	1	1	1	1	1	1	1	B	2	3	2	2	2	2	2	343.4	404	R	GPI mannosyltransferase, hypothetical protein	Predicted Dolichyl-phosphate-mannose-protein mannosyltransferase	1	3
c_403	1	1	1	1	1	3	3	3	3	3	3	3	c_403	0	1	0	0	0	0	0	C	3	2	3	3	3	3	3	95.2	112	J	60S ribosomal protein L35a	60S ribosomal protein L35A/L37	1	3
c_404	1	1	1	1	1	1	4	4	4	5	2	2	c_404	1	1	1	1	1	1	1	B	0	3	3	3	4	1	1	521.9	614	J	Transcription initiation factor 4F subunit	Translation initiation factor 4F, ribosome/mRNA-bridging subunit (eIF-4G)	1	4
c_405	1	1	1	1	1	4	4	5	5	4	4	4	c_405	1	1	0	0	1	1	1	B	3	3	5	5	3	3	3	440.3	518	-	hypothetical protein	-	1	4
c_406	1	1	1	1	1	5	4	4	2	4	4	1	c_406	0	0	0	0	0	0	1	C	5	4	4	2	4	4	0	396.1	466	-	hypothetical protein	-	1	4
c_407	1	1	1	1	1	4	4	3	4	4	4	3	c_407	0	0	1	0	0	0	1	C	4	4	2	4	4	4	2	372.3	438	-	hypothetical protein	-	1	4
c_408	1	1	1	1	1	3	2	4	2	4	4	4	c_408	0	1	0	1	0	0	0	C	3	1	4	1	4	4	4	448.8	528	O	hypothetical protein	E3 ubiquitin ligase involved in syntaxin degradation	1	4
c_409	1	1	1	1	1	3	1	3	3	4	4	4	c_409	0	1	0	1	1	0	1	B	3	0	3	2	3	4	3	329.8	388	P	hypothetical protein	Predicted divalent cation transporter	1	3
c_41	2	3	3	3	3	11	10	12	11	12	10	10	c_41	1	1	1	1	1	1	1	B	10	9	11	10	11	9	9	917.15	1079	K	DNA-directed RNA polymerase II complex subunit Rpb2, DNA-directed RNA polymerase III Rpc2	RNA polymerase III, second largest subunit	3	11
c_410	1	1	1	1	1	3	3	3	3	3	3	3	c_410	2	2	2	2	2	2	2	B	1	1	1	1	1	1	1	171.7	202	G	Ribose 5-phosphate isomerase	Ribose 5-phosphate isomerase	1	3
c_639	1	1	1	1	1	2	2	2	2	2	2	2	c_639	2	2	2	2	2	2	2	A	0	0	0	0	0	0	0	276.25	325	G	Glycolipid 2-alpha-mannosyltransferase	Glycolipid 2-alpha-mannosyltransferase (alpha-1,2-mannosyltransferase)	1	2
c_412	1	1	1	1	1	3	2	2	2	3	3	3	c_412	0	1	1	1	1	1	1	B	3	1	1	1	2	2	2	430.95	507	U	Sec1 protein	Vesicle trafficking protein Sec1	1	3
c_413	1	1	1	1	1	3	3	3	3	3	3	3	c_413	0	0	0	0	0	0	0	C	3	3	3	3	3	3	3	321.3	378	A	mRNA capping enzyme subunit alpha	mRNA capping enzyme, guanylyltransferase (alpha) subunit	1	3
c_58	5	5	5	5	5	9	8	8	8	8	8	8	c_58	5	6	6	6	6	6	6	B	4	2	2	2	2	2	2	455.6	536	P	sulfate transporter protein, Sulfate transporter family protein, Sulfate transporter protein, hypothetical protein, Sulfate transporter	Sulfate/bicarbonate/oxalate exchanger SAT-1 and related transporters (SLC26 family)	5	8
c_416	2	1	1	1	1	4	4	4	4	4	4	4	c_416	1	1	1	1	1	1	1	B	3	3	3	3	3	3	3	329.8	388	D	hypothetical protein	Spindle pole body protein, contains UNC-84 domain	1	4
c_417	1	1	1	1	1	4	4	5	4	4	4	4	c_417	0	0	0	0	0	0	0	C	4	4	5	4	4	4	4	498.1	586	B	hypothetical protein	Predicted component of NuA3 histone acetyltransferase complex	1	4
c_418	1	1	1	1	1	3	3	3	3	3	3	3	c_418	0	0	0	0	0	0	0	C	3	3	3	3	3	3	3	286.45	337	KB	ASF1 anti-silencing function 1 like protein	Histone chaperone involved in gene silencing	1	3
c_419	1	1	1	1	1	4	4	4	5	4	3	3	c_419	0	0	0	0	0	0	0	C	4	4	4	5	4	3	3	493	580	R	SET domain protein	Putative transcription factor HALR/MLL3, involved in embryonic development	1	4
c_42	5	5	5	5	5	7	7	7	7	7	7	7	c_42	4	4	4	4	5	4	5	B	3	3	3	3	2	3	2	170.85	201	UT	GTP-binding protein YPT1, Rab GTPase, GTP-binding protein, RAS-related GTP-binding protein Rab11, RAS-related protein RAB5	GTPase Rab5/YPT51 and related small G protein superfamily GTPases, GTPase Rab11/YPT3, small G protein superfamily, GTPase Rab1/YPT1, small G protein superfamily, and related GTP-binding proteins, GTPase Rab6/YPT6/Ryh1, small G protein superfamily	5	7
c_420	1	1	1	1	1	3	3	3	3	3	3	1	c_420	0	0	0	0	0	0	1	C	3	3	3	3	3	3	0	259.25	305	R	PP-loop ATPase superfamily protein	Uncharacterized conserved protein with similarity to predicted ATPase of the PP-loop superfamily	1	3
c_421	1	1	1	1	1	4	4	4	4	4	5	4	c_421	0	0	0	0	0	0	0	C	4	4	4	4	4	5	4	721.65	849	-	hypothetical protein	-	1	4
c_422	1	1	1	2	1	3	3	3	3	3	3	3	c_422	1	1	1	1	1	1	1	B	2	2	2	2	2	2	2	300.05	353	R	hypothetical protein	Predicted methyltransferase	1	3
c_423	1	1	1	1	1	3	3	2	2	4	3	4	c_423	1	1	1	1	1	1	1	B	2	2	1	1	3	2	3	507.45	597	JE	ATP-binding cassette protein	ATPase component of ABC transporters with duplicated ATPase domains/Translation elongation factor EF-3b	1	3
c_67	3	2	2	2	2	8	3	4	8	6	9	9	c_67	1	1	2	1	1	1	1	B	7	2	2	7	5	8	8	886.55	1043	PR	Phospholipid-translocating P-type ATPase, Phospholipid-transporting ATPase, P-ATPase	P-type ATPase	2	8
c_425	1	1	1	1	1	3	3	3	2	3	3	3	c_425	1	1	1	1	1	1	1	B	2	2	2	1	2	2	2	219.3	258	J	Diphthine synthase	Diphthine synthase	1	3
c_426	1	1	1	1	1	2	2	3	2	3	3	3	c_426	1	1	0	1	1	1	1	B	1	1	3	1	2	2	2	719.1	846	J	Translation elongation factor 2	Elongation factor 2	1	3
c_427	1	1	1	1	1	3	3	5	3	5	5	5	c_427	0	1	0	1	0	0	0	C	3	2	5	2	5	5	5	727.6	856	-	hypothetical protein	-	1	5
c_43	2	9	9	9	9	11	12	11	12	13	11	12	c_43	5	5	5	5	6	5	5	B	6	7	6	7	7	6	7	73.95	87	-	hypothetical protein	-	9	12
c_430	1	1	1	1	1	3	3	3	3	2	3	3	c_430	1	1	1	1	1	1	1	B	2	2	2	2	1	2	2	89.25	105	K	DNA-directed RNA polymerase I, subunit M	RNA polymerase I transcription factor TFIIS, subunit A12.2/RPA12	1	3
c_432	1	1	1	1	1	3	4	4	3	4	4	5	c_432	1	1	0	1	1	1	1	B	2	3	4	2	3	3	4	822.8	968	A	HSH155 U2 snRNP spliceosome subunit	Splicing factor 3b, subunit 1	1	4
c_433	1	1	1	1	1	3	3	3	3	3	3	3	c_433	1	1	1	1	1	1	1	B	2	2	2	2	2	2	2	383.35	451	J	aspartyl-tRNA synthetase	Aspartyl-tRNA synthetase	1	3
c_434	1	1	1	1	1	3	3	3	3	3	3	3	c_434	1	1	1	1	1	1	1	B	2	2	2	2	2	2	2	80.75	95	A	LSM domain-containing protein	Predicted snRNP core protein	1	3
c_435	1	1	1	1	1	3	3	3	3	3	3	3	c_435	1	1	1	1	1	1	1	B	2	2	2	2	2	2	2	591.6	696	M	Mechanosensitive ion channel	Predicted mechanosensitive ion channel	1	3
c_436	1	1	1	1	1	3	3	3	3	3	3	3	c_436	0	0	0	0	1	1	1	C	3	3	3	3	2	2	2	289	340	-	hypothetical protein	-	1	3
c_437	1	1	1	1	1	2	3	3	2	4	3	3	c_437	1	0	0	1	0	1	1	B	1	3	3	1	4	2	2	682.55	803	ZT	Formin-like protein	Rho GTPase effector BNI1 and related formins	1	3
c_438	2	1	1	1	1	4	4	4	4	4	4	4	c_438	1	1	1	1	1	1	1	B	3	3	3	3	3	3	3	611.15	719	O	Ubiquitin C-terminal hydrolase ubp14, hypothetical protein	Ubiquitin-specific protease UBP14	1	4
c_44	1	10	10	10	10	11	11	11	11	11	11	11	c_44	6	6	6	6	6	6	6	B	5	5	5	5	5	5	5	62.9	74	-	hypothetical protein	-	10	11
c_440	1	1	1	1	1	3	3	3	3	3	3	3	c_440	2	2	2	2	2	2	2	B	1	1	1	1	1	1	1	82.45	97	O	hypothetical protein	SCF ubiquitin ligase, Rbx1 component	1	3
c_441	1	1	1	1	1	4	4	3	5	5	4	4	c_441	0	0	0	0	0	0	0	C	4	4	3	5	5	4	4	529.55	623	-	hypothetical protein	-	1	4
c_443	1	1	1	1	1	4	4	4	4	4	4	4	c_443	0	0	0	0	0	0	0	C	4	4	4	4	4	4	4	153	180	-	hypothetical protein	-	1	4
c_444	1	1	1	1	1	2	3	2	3	3	3	3	c_444	2	0	2	0	0	0	0	C	0	3	0	3	3	3	3	193.8	228	O	NOB1-domain containing protein	Predicted RNA-binding protein Nob1p involved in 26S proteasome assembly	1	3
c_445	1	1	1	1	1	2	1	2	1	3	3	3	c_445	1	1	1	1	0	0	0	B	1	0	1	0	3	3	3	648.55	763	J	Translation initiation factor IF-2P	Translation initiation factor 5B (eIF-5B)	1	2
c_446	1	1	1	1	1	4	4	4	4	4	4	4	c_446	0	0	0	0	0	0	0	C	4	4	4	4	4	4	4	205.7	242	S	hypothetical protein	Heat shock protein with a zinc finger motif; essential for protein import into mitochondria; may act with Pam18 to facilitate recognition and folding of imported proteins by Ssc1	1	4
c_447	1	1	1	1	1	3	3	3	3	3	3	3	c_447	1	1	1	1	1	1	1	B	2	2	2	2	2	2	2	124.95	147	J	Eukaryotic translation initiation factor 5	Translation initiation factor 5 (eIF-5)	1	3
c_448	1	1	1	1	1	2	2	2	2	2	4	3	c_448	0	0	1	0	0	0	0	C	2	2	1	2	2	4	3	490.45	577	IN	Protein involved in plasmid maintenance	Protein involved in plasmid maintenance/nuclear protein involved in lipid metabolism	1	2
c_449	2	1	1	1	1	4	3	3	3	6	4	4	c_449	0	0	0	0	0	0	0	C	4	3	3	3	6	4	4	594.15	699	-	hypothetical protein	-	1	4
c_45	6	6	6	6	6	14	13	9	10	11	15	15	c_45	3	3	4	4	3	2	2	B	11	10	5	6	8	13	13	722.5	850	RT	Leucine rich repeat protein	FOG: Leucine rich repeat, Protein phosphatase 1, regulatory subunit, and related proteins	6	14
c_105	1	1	1	1	1	7	7	7	7	7	7	7	c_105	0	0	0	0	0	0	0	C	7	7	7	7	7	7	7	558.45	657	L	MCM2/3/5 family protein	DNA replication licensing factor, MCM6 component	1	7
c_1141	1	1	1	1	1	2	2	2	2	2	2	2	c_1141	2	2	2	2	2	2	2	A	0	0	0	0	0	0	0	250.75	295	D	hypothetical protein	Sister chromatid cohesion complex Cohesin, subunit RAD21/SCC1	1	2
c_452	1	1	1	1	1	4	4	4	4	4	4	4	c_452	1	1	1	1	1	1	1	B	3	3	3	3	3	3	3	375.7	442	A	hypothetical protein	Spliceosomal protein FBP11/Splicing factor PRP40	1	4
c_453	1	1	1	1	1	3	2	3	2	2	2	3	c_453	0	1	0	1	1	1	0	B	3	1	3	1	1	1	3	958.8	1128	BD	structural maintenance of chromosome protein	Structural maintenance of chromosome protein 4 (chromosome condensation complex Condensin, subunit C)	1	2
c_454	1	1	1	1	1	3	3	1	3	3	3	3	c_454	1	1	1	1	1	1	1	B	2	2	0	2	2	2	2	215.05	253	-	Chitin/polysaccharide deacetylase	-	1	3
c_455	1	1	1	1	1	4	4	4	4	4	4	4	c_455	1	1	1	1	1	1	1	B	3	3	3	3	3	3	3	461.55	543	-	hypothetical protein	-	1	4
c_456	1	1	1	1	1	4	4	4	4	4	4	4	c_456	0	0	0	0	0	0	0	C	4	4	4	4	4	4	4	478.55	563	O	hypothetical protein	RING-finger-containing E3 ubiquitin ligase	1	4
c_457	4	1	1	1	1	3	3	3	4	4	4	4	c_457	0	0	0	0	0	0	0	C	3	3	3	4	4	4	4	813.45	957	O	Peptidase family M16, hypothetical protein	N-arginine dibasic convertase NRD1 and related Zn2+-dependent endopeptidases, insulinase superfamily	1	4
c_459	1	1	1	1	1	1	3	3	3	3	3	3	c_459	1	1	1	1	1	1	1	B	0	2	2	2	2	2	2	211.65	249	R	Methyltransferase	Predicted protein carboxyl methylase	1	3
c_46	2	2	2	2	2	13	14	14	14	12	14	14	c_46	0	0	0	0	0	0	0	C	13	14	14	14	12	14	14	891.65	1049	R	Ca2+-dependent lipid-binding protein, hypothetical protein	Ca2+-dependent lipid-binding protein CLB1/vesicle protein vp115/Granuphilin A, contains C2 domain	2	14
c_460	1	1	1	1	1	3	4	6	3	5	3	3	c_460	2	0	0	2	1	2	0	B	1	4	6	1	4	1	3	548.25	645	R	hypothetical protein	Proteins containing armadillo/beta-catenin-like repeat	1	3
c_130	1	1	1	1	1	6	6	6	6	6	6	6	c_130	0	0	0	0	0	0	0	C	6	6	6	6	6	6	6	668.1	786	L	DNA repair helicase	Helicase of the DEAD superfamily	1	6
c_463	1	1	1	1	1	3	3	3	3	3	3	3	c_463	0	2	2	0	1	1	2	B	3	1	1	3	2	2	1	124.1	146	KRD	NOT2/NOT3/NOT5 family protein	Predicted transcriptional regulator	1	3
c_464	1	1	1	1	1	4	4	4	4	4	4	4	c_464	0	0	0	0	0	0	0	C	4	4	4	4	4	4	4	394.4	464	-	hypothetical protein	-	1	4
c_465	1	1	1	1	1	3	3	3	3	3	3	3	c_465	0	0	0	0	0	0	0	C	3	3	3	3	3	3	3	170	200	-	hypothetical protein	-	1	3
c_466	1	1	1	1	1	3	2	3	3	3	3	3	c_466	0	1	0	0	0	0	0	C	3	1	3	3	3	3	3	125.8	148	C	V-type ATP synthase subunit K	Vacuolar H+-ATPase V0 sector, subunits c/c'	1	3
c_467	1	1	1	1	1	3	3	1	3	3	3	3	c_467	0	0	1	0	0	0	0	C	3	3	0	3	3	3	3	179.35	211	C	Vacuolar ATP synthase subunit D	Vacuolar H+-ATPase V1 sector, subunit D	1	3
c_468	1	1	1	1	1	2	2	1	1	2	2	2	c_468	0	0	1	1	0	0	0	C	2	2	0	0	2	2	2	505.75	595	E	metallopeptidase M24	Xaa-Pro aminopeptidase	1	2
c_469	1	1	1	1	1	4	4	4	4	4	4	4	c_469	0	0	0	0	0	0	0	C	4	4	4	4	4	4	4	334.9	394	-	Telomeric single stranded DNA binding POT1/CDC13	-	1	4
c_47	1	5	4	5	5	15	14	13	13	13	13	15	c_47	10	9	9	9	9	9	10	B	5	5	4	4	4	4	5	64.6	76	-	hypothetical protein	-	5	13
c_470	1	1	1	1	1	3	3	3	3	3	3	3	c_470	1	1	1	1	1	1	1	B	2	2	2	2	2	2	2	90.95	107	R	hypothetical protein	Predicted nucleic acid binding protein	1	3
c_471	1	1	1	1	1	4	4	4	4	4	4	4	c_471	0	0	0	0	0	0	0	C	4	4	4	4	4	4	4	458.15	539	-	hypothetical protein	-	1	4
c_472	1	1	1	1	1	1	3	2	3	3	3	3	c_472	1	1	1	1	1	1	1	B	0	2	1	2	2	2	2	124.95	147	K	CCAAT-binding transcription factor subunit A	CCAAT-binding factor, subunit A (HAP3)	1	3
c_473	2	1	1	1	1	4	4	4	5	4	2	4	c_473	0	0	0	0	0	0	0	C	4	4	4	5	4	2	4	965.6	1136	-	RhoGEF domain protein, hypothetical protein	-	1	4
c_71	2	5	5	5	5	8	8	9	5	8	8	8	c_71	2	2	2	2	2	2	2	B	6	6	7	3	6	6	6	107.95	127	-	putative transposase, unspecified product	-	5	8
c_475	1	1	1	1	1	2	2	3	2	3	3	3	c_475	2	1	2	2	1	1	1	B	0	1	1	0	2	2	2	130.9	154	K	DNA-directed RNA polymerase II 19 kDa polypeptide	DNA-directed RNA polymerase subunit E'	1	3
c_476	1	1	1	1	1	4	4	4	4	4	4	4	c_476	1	1	1	1	1	1	1	B	3	3	3	3	3	3	3	300.9	354	-	hypothetical protein	-	1	4
c_477	1	1	1	1	1	4	4	5	3	4	4	4	c_477	0	0	0	0	0	0	0	C	4	4	5	3	4	4	4	437.75	515	-	hypothetical protein	-	1	4
c_478	1	1	1	1	1	3	2	3	3	3	3	3	c_478	1	1	1	1	1	1	1	B	2	1	2	2	2	2	2	161.5	190	J	hypothetical protein	Exosomal 3'-5' exoribonuclease complex subunit Rrp40	1	3
c_479	2	1	1	1	1	3	3	3	3	4	2	1	c_479	0	0	0	0	0	1	1	C	3	3	3	3	4	1	0	253.3	298	-	Tyrosinase	Predicted tyrosinase	1	3
c_48	4	4	4	4	4	4	5	5	5	6	6	6	c_48	4	4	4	4	3	3	3	B	0	1	1	1	3	3	3	448.375	527.5	O	T-complex protein 1, T-complex protein 1 subunit alpha, T-complex protein 1 subunit delta, T-complex protein 1 epsilon subunit	Chaperonin complex component, TCP-1 delta subunit (CCT4), Chaperonin complex component, TCP-1 alpha subunit (CCT1), Chaperonin complex component, TCP-1 gamma subunit (CCT3), Chaperonin complex component, TCP-1 epsilon subunit (CCT5)	4	5
c_480	1	1	1	1	1	2	5	2	5	6	5	3	c_480	1	0	1	1	0	0	1	B	1	5	1	4	6	5	2	1444.15	1699	Z	Myosin heavy chain	Myosin class V heavy chain	1	5
c_482	1	1	1	1	1	4	4	4	3	4	4	4	c_482	0	1	1	0	0	1	1	B	4	3	3	3	4	3	3	287.3	338	F	Nucleoside phosphatase	Nucleoside phosphatase	1	4
c_533	1	1	1	1	1	2	2	2	2	2	2	2	c_533	2	2	2	2	2	2	2	A	0	0	0	0	0	0	0	119.85	141	CO	Thioredoxin	ATP binding protein	1	2
c_484	1	1	1	1	1	3	3	3	3	4	1	3	c_484	0	0	0	0	0	1	0	C	3	3	3	3	4	0	3	643.45	757	M	Glycosyl transferase	Glycosyltransferase	1	3
c_485	1	1	1	1	1	4	4	3	4	4	4	4	c_485	1	0	0	1	1	1	1	B	3	4	3	3	3	3	3	221.85	261	-	hypothetical protein	-	1	4
c_486	1	1	1	1	1	4	4	4	4	3	4	4	c_486	0	0	0	0	0	0	0	C	4	4	4	4	3	4	4	439.45	517	-	hypothetical protein	-	1	4
c_487	1	1	1	1	1	4	4	4	4	4	3	4	c_487	0	0	0	0	0	0	0	C	4	4	4	4	4	3	4	167.45	197	-	hypothetical protein	-	1	4
c_488	1	1	1	1	1	5	3	3	3	3	3	3	c_488	0	1	1	1	1	1	1	B	5	2	2	2	2	2	2	485.35	571	F	Adenosine/AMP deaminase	Adenosine monophosphate deaminase	1	3
c_489	3	1	1	1	1	3	4	3	3	4	4	4	c_489	1	0	1	1	0	0	0	C	2	4	2	2	4	4	4	901.85	1061	KB	SNF2 domain containing protein, Bromodomain containing protein, SNF2 family protein	Chromatin remodeling complex SWI/SNF, component SWI2 and related ATPases (DNA/RNA helicase superfamily)	1	4
c_749	1	1	1	1	1	3	3	3	3	3	3	3	c_749	1	1	1	1	1	1	1	B	2	2	2	2	2	2	2	341.7	402	E	Transmembrane amino acid transporter	Amino acid transporter protein	1	3
c_490	1	1	1	2	1	3	4	3	3	4	4	5	c_490	1	1	1	1	0	0	0	B	2	3	2	2	4	4	5	293.25	345	-	hypothetical protein	-	1	4
c_491	1	1	1	1	1	4	4	4	3	4	4	4	c_491	0	0	0	1	0	0	0	C	4	4	4	2	4	4	4	388.45	457	-	hypothetical protein	-	1	4
c_492	1	1	1	1	1	2	2	2	2	2	2	2	c_492	1	1	1	1	1	1	1	B	1	1	1	1	1	1	1	323	380	T	ADP-ribosylation factor GTPase activating protein	Predicted GTPase-activating protein	1	2
c_493	1	1	1	1	1	3	3	3	3	3	3	3	c_493	0	0	0	0	0	0	0	C	3	3	3	3	3	3	3	549.95	647	RU	Dynamin	Dnm1 is a dynamin-related GTPase required for mitochondrial fission and morphology; Vps1 is a dynamin-like GTPase required for vacuolar sorting	1	3
c_134	2	1	1	1	1	5	7	6	7	4	4	4	c_134	0	0	0	0	0	0	0	C	5	7	6	7	4	4	4	820.25	965	L	hypothetical protein, DNA topoisomerase III	DNA topoisomerase III alpha	1	5
c_495	1	1	1	1	1	3	3	3	3	3	3	3	c_495	1	1	1	1	1	1	1	B	2	2	2	2	2	2	2	430.1	506	KB	SWIB-domain-containing protein	SWI/SNF transcription activation complex subunit	1	3
c_496	1	1	1	1	1	3	3	3	3	3	3	4	c_496	1	1	1	1	1	1	1	B	2	2	2	2	2	2	3	137.7	162	-	hypothetical protein	-	1	3
c_497	1	1	1	1	1	3	4	4	4	4	4	4	c_497	1	0	0	0	0	0	0	C	2	4	4	4	4	4	4	782.85	921	K	hypothetical protein	RNA polymerase III transcription factor TFIIIC	1	4
c_498	1	1	1	1	1	4	3	4	4	4	4	4	c_498	1	1	1	1	1	1	1	B	3	2	3	3	3	3	3	277.95	327	-	hypothetical protein	-	1	4
c_647	1	1	1	1	1	2	2	2	2	2	2	2	c_647	2	2	2	2	2	2	2	A	0	0	0	0	0	0	0	328.95	387	C	NADPH cytochrome p450 reductase	NADP/FAD dependent oxidoreductase	1	2
c_5	5	44	34	76	34	79	73	71	80	61	66	66	c_5	56	56	56	55	40	44	49	B	23	17	15	25	21	22	17	68	80	A	unspecified product, RNA-directed RNA polymerase, hypothetical protein	RNA-directed RNA polymerase QDE-1 required for posttranscriptional gene silencing and RNA interference	44	71
c_500	1	1	1	1	1	3	4	1	4	3	1	1	c_500	0	0	1	0	1	1	1	B	3	4	0	4	2	0	0	311.1	366	R	Hydrolase	Alpha/beta hydrolase	1	3
c_501	1	1	1	1	1	4	4	4	4	4	4	3	c_501	0	0	0	0	0	0	0	C	4	4	4	4	4	4	3	541.45	637	-	hypothetical protein	-	1	4
c_503	3	1	1	1	1	4	3	3	3	4	4	4	c_503	0	0	0	0	0	0	0	C	4	3	3	3	4	4	4	1204.45	1417	U	GDP/GTP exchange factor, hypothetical protein	Pattern-formation protein/guanine nucleotide exchange factor	1	4
c_816	1	1	1	1	1	2	2	2	2	2	2	2	c_816	2	2	2	2	2	2	2	A	0	0	0	0	0	0	0	123.25	145	B	Chromobox protein	Heterochromatin-associated protein HP1 and related CHROMO domain proteins	1	2
c_505	1	1	1	1	1	2	4	2	5	3	5	1	c_505	0	0	0	0	0	0	1	C	2	4	2	5	3	5	0	379.95	447	D	Protein kinase	Cyclin-dependent kinase WEE1	1	3
c_136	2	1	1	1	1	6	5	5	6	6	6	5	c_136	0	0	0	0	0	0	0	C	6	5	5	6	6	6	5	1059.1	1246	L	MutSDNA mismatch repair protein, DNA mismatch repair protein MutS	Mismatch repair ATPase MSH6 (MutS family)	1	6
c_507	1	1	1	1	1	3	3	4	4	4	4	4	c_507	1	1	0	0	0	0	0	C	2	2	4	4	4	4	4	267.75	315	-	Myb-like DNA-binding domain protein	-	1	4
c_508	1	1	1	1	1	3	3	3	3	3	3	3	c_508	1	1	1	1	1	1	1	B	2	2	2	2	2	2	2	341.7	402	O	26S proteasome regulatory complex component	26S proteasome regulatory complex, subunit RPN5/PSMD12	1	3
c_509	1	1	1	1	1	2	2	2	3	3	3	3	c_509	1	1	1	1	1	1	1	B	1	1	1	2	2	2	2	111.35	131	J	40S ribosomal protein S12	40S ribosomal protein S12	1	3
c_51	2	2	2	2	3	13	13	13	13	12	12	12	c_51	0	0	0	0	0	0	0	C	13	13	13	13	12	12	12	553.35	651	-	hypothetical protein	-	2	13
c_510	1	1	1	1	1	4	2	4	4	4	4	4	c_510	0	0	0	0	0	0	0	C	4	2	4	4	4	4	4	663.85	781	-	hypothetical protein	-	1	4
c_511	1	1	1	1	1	3	3	3	3	3	3	3	c_511	2	2	2	2	2	2	2	B	1	1	1	1	1	1	1	173.4	204	H	Dihydrofolate reductase	Dihydrofolate reductase	1	3
c_512	1	1	1	1	1	3	3	3	3	3	3	3	c_512	1	1	1	1	1	1	1	B	2	2	2	2	2	2	2	182.75	215	O	DNAJ protein	Molecular chaperone (DnaJ superfamily)	1	3
c_1300	1	1	1	1	1	2	2	2	3	2	2	2	c_1300	2	2	2	1	2	2	2	A	0	0	0	2	0	0	0	193.8	228	A	putative Brix domain protein	Ribosome biogenesis protein RPF1, contains IMP4 domain	1	2
c_538	1	1	1	1	1	2	2	2	2	2	2	2	c_538	2	2	2	2	2	2	2	A	0	0	0	0	0	0	0	101.15	119	A	Ribosomal protein L7Ae/L30e/S12e/Gadd45 family	Box H/ACA snoRNP component, involved in ribosomal RNA pseudouridinylation	1	2
c_76	4	4	4	4	4	7	5	5	7	6	7	5	c_76	4	4	4	4	4	4	4	B	3	1	1	3	2	3	1	343.4	404	E	Transmembrane amino acid transporter protein, Transmembrane amino acid transporter, Amino acid transporter, unspecified product	Amino acid transporter protein	4	6
c_516	1	1	1	1	1	1	3	2	3	3	2	3	c_516	1	1	1	1	0	0	0	B	0	2	1	2	3	2	3	215.05	253	G	Aquaporin-like protein	Aquaporin (major intrinsic protein family)	1	3
c_517	1	1	1	1	1	3	3	2	3	3	3	3	c_517	1	0	2	1	0	1	0	B	2	3	0	2	3	2	3	104.55	123	-	hypothetical protein	-	1	3
c_518	1	1	1	1	1	3	3	2	3	3	3	2	c_518	0	1	0	0	0	1	1	C	3	2	2	3	3	2	1	183.6	216	-	hypothetical protein	Subunit 8 of the F0 sector of mitochondrial inner membrane F1-F0 ATP synthase	1	3
c_686	1	1	1	1	1	3	2	2	1	1	2	2	c_686	0	1	1	1	1	2	2	A	3	1	1	0	0	0	0	190.4	224	A	MAK16 Nuclear protein	RNA-binding nuclear protein (MAK16) containing a distinct C4 Zn-finger	1	2
c_52	5	5	4	5	5	10	10	10	11	10	10	11	c_52	3	2	5	2	2	2	2	B	7	8	5	9	8	8	9	374	440	-	hypothetical protein	-	5	10
c_1135	1	1	1	1	1	2	2	2	3	2	2	3	c_1135	2	2	2	2	2	2	0	A	0	0	0	1	0	0	3	92.65	109	-	hypothetical protein	-	1	2
c_522	1	1	1	1	1	5	3	5	3	4	3	3	c_522	1	1	1	1	0	1	1	B	4	2	4	2	4	2	2	561	660	-	hypothetical protein	-	1	3
c_524	1	1	1	1	1	3	3	3	3	3	3	3	c_524	0	0	0	0	0	0	0	C	3	3	3	3	3	3	3	356.15	419	-	hypothetical protein	-	1	3
c_525	1	1	1	1	1	4	4	5	4	4	1	4	c_525	0	0	0	0	0	1	0	C	4	4	5	4	4	0	4	476.85	561	-	hypothetical protein	-	1	4
c_526	1	1	1	1	1	2	2	2	3	3	3	1	c_526	1	1	1	0	0	0	1	B	1	1	1	3	3	3	0	277.95	327	T	Guanine nucleotide binding protein beta subunit	G protein beta subunit-like protein	1	2
c_527	1	1	1	1	1	2	2	2	2	2	1	1	c_527	1	1	1	1	1	1	1	B	1	1	1	1	1	0	0	606.9	714	U	SEC23 protein	Vesicle coat complex COPII, subunit SEC23	1	2
c_528	1	1	1	1	1	3	3	3	3	3	3	3	c_528	0	0	0	0	0	0	0	C	3	3	3	3	3	3	3	140.25	165	T	hypothetical protein	WW domain binding protein WBP-2, contains GRAM domain	1	3
c_529	1	1	1	1	1	4	4	3	4	3	3	3	c_529	0	0	1	1	1	1	1	B	4	4	2	3	2	2	2	413.95	487	A	Dead box ATP-dependent RNA helicase	ATP-dependent RNA helicase	1	3
c_53	3	2	2	2	2	10	9	9	8	9	9	9	c_53	2	2	2	2	2	2	2	B	8	7	7	6	7	7	7	720.8	848	EO	Arginine/alanine aminopeptidase, Peptidase M1	Puromycin-sensitive aminopeptidase and related aminopeptidases	2	9
c_1154	1	1	1	1	1	3	2	2	3	2	2	2	c_1154	1	2	2	1	2	2	2	A	2	0	0	2	0	0	0	156.4	184	-	hypothetical protein	-	1	2
c_531	1	1	1	1	1	3	3	3	3	3	3	3	c_531	0	0	0	0	1	1	1	C	3	3	3	3	2	2	2	268.6	316	O	DNAJ heat shock protein	Molecular chaperone (DnaJ superfamily)	1	3
c_1247	1	1	1	1	1	2	2	2	2	3	2	2	c_1247	2	2	2	2	0	2	2	A	0	0	0	0	3	0	0	76.5	90	-	unspecified product	-	1	2
c_1251	2	1	1	1	1	2	2	2	2	2	2	2	c_1251	2	2	2	2	2	2	2	A	0	0	0	0	0	0	0	404.6	476	-	hypothetical protein	-	1	2
c_537	1	2	2	2	2	3	3	3	3	3	3	3	c_537	1	1	1	1	1	1	1	B	2	2	2	2	2	2	2	171.7	202	-	hypothetical protein	-	2	3
c_1255	1	1	1	1	1	2	3	2	2	2	2	2	c_1255	2	2	2	2	2	2	2	A	0	1	0	0	0	0	0	373.15	439	-	hypothetical protein	-	1	2
c_539	1	1	1	1	1	2	4	2	6	5	4	2	c_539	1	1	1	0	0	0	0	C	1	3	1	6	5	4	2	406.3	478	U	hypothetical protein	Prolactin regulatory element-binding protein/Protein transport protein SEC12p	1	4
c_540	1	1	1	1	1	1	3	3	1	3	1	3	c_540	1	1	2	1	2	1	2	B	0	2	1	0	1	0	1	188.7	222	F	Cytidylate kinase	Adenylate kinase	1	3
c_541	1	1	1	1	1	1	3	6	4	2	5	2	c_541	1	0	0	0	0	0	0	C	0	3	6	4	2	5	2	566.95	667	R	hypothetical protein	FOG: Zn-finger	1	3
c_542	1	1	1	1	1	2	3	3	2	3	3	2	c_542	1	1	1	1	1	1	1	B	1	2	2	1	2	2	1	527	620	K	hypothetical protein	Transcriptional repressor EZH1	1	3
c_544	1	1	1	1	1	3	2	2	3	2	2	3	c_544	0	0	0	0	0	0	0	C	3	2	2	3	2	2	3	307.7	362	J	Translation initiation factor eIF-2B	Translation initiation factor 2B, gamma subunit (eIF-2Bgamma/GCD1)	1	2
c_545	1	1	1	1	1	3	3	3	3	3	3	3	c_545	2	2	2	2	2	2	1	B	1	1	1	1	1	1	2	126.65	149	T	Calcineurin B	Ca2+/calmodulin-dependent protein phosphatase (calcineurin subunit B), EF-Hand superfamily protein	1	3
c_547	1	1	1	1	1	2	2	2	2	2	2	2	c_547	1	1	1	1	1	1	1	B	1	1	1	1	1	1	1	293.25	345	J	Diphthamide biosynthesis protein 1	Diphthamide biosynthesis protein	1	2
c_1542	1	1	1	1	1	2	2	2	1	2	1	1	c_1542	0	0	0	1	0	1	1	C	2	2	2	0	2	0	0	194.65	229	L	hypothetical protein	Predicted MutS-related protein involved in mismatch repair	1	2
c_1260	1	1	1	2	1	2	2	2	2	2	2	2	c_1260	2	2	2	2	2	2	2	A	0	0	0	0	0	0	0	209.1	246	-	hypothetical protein	-	1	2
c_55	2	2	2	2	2	9	9	10	9	11	8	11	c_55	1	0	0	1	0	0	0	C	8	9	10	8	11	8	11	606.9	714	G	Trehalase, Alpha-alpha-trehalase	Neutral trehalase	2	8
c_550	1	1	1	1	1	3	3	3	4	4	4	4	c_550	0	0	0	0	0	0	0	C	3	3	3	4	4	4	4	334.05	393	-	hypothetical protein	-	1	4
c_551	2	1	1	1	1	3	3	3	3	4	4	4	c_551	0	0	0	0	0	0	0	C	3	3	3	3	4	4	4	1246.95	1467	Z	hypothetical protein	Microtubule-associated protein	1	3
c_552	2	1	1	1	1	3	1	2	8	2	5	3	c_552	1	1	0	0	0	0	1	C	2	0	2	8	2	5	2	1196.8	1408	O	Ubiquitin carboxyl-terminal hydrolase, hypothetical protein	Ubiquitin carboxyl-terminal hydrolase	1	3
c_159	1	1	1	1	1	5	5	6	5	7	5	3	c_159	0	0	0	0	0	0	1	C	5	5	6	5	7	5	2	627.3	738	L	DNA ligase	ATP-dependent DNA ligase I	1	5
c_554	1	1	1	1	1	3	3	3	3	3	3	3	c_554	0	0	0	0	0	0	0	C	3	3	3	3	3	3	3	300.05	353	R	RRM 6 family protein	FOG: RRM domain	1	3
c_555	1	1	1	1	1	3	3	3	3	3	3	3	c_555	1	1	1	1	1	1	1	B	2	2	2	2	2	2	2	88.4	104	R	RNA-binding region-containing protein	Predicted RNA-binding protein (RRM superfamily)	1	3
c_556	1	1	1	1	1	5	2	4	2	2	5	5	c_556	0	2	1	2	2	0	0	B	5	0	3	0	0	5	5	268.6	316	-	hypothetical protein	-	1	4
c_167	1	1	1	1	1	5	5	5	5	5	5	5	c_167	0	0	0	0	0	0	0	C	5	5	5	5	5	5	5	454.75	535	L	DNA replication factor C subunit	Replication factor C, subunit RFC1 (large subunit)	1	5
c_558	1	1	1	1	1	3	5	3	3	3	5	3	c_558	1	0	1	1	1	1	1	B	2	5	2	2	2	4	2	386.75	455	O	hypothetical protein	Components of the mitochondrial inner membrane m-AAA protease; degradation of misfolded or unassembled proteins	1	3
c_559	1	1	1	1	1	3	3	3	3	3	3	3	c_559	0	0	0	0	0	0	0	C	3	3	3	3	3	3	3	111.35	131	U	signal recognition particle protein 19	Signal recognition particle, subunit Srp19	1	3
c_178	1	1	1	1	1	6	7	6	4	7	7	7	c_178	0	0	0	0	0	0	0	C	6	7	6	4	7	7	7	863.6	1016	KL	putative DNA repair and recombination protein RAD26	Transcription-coupled repair protein CSB/RAD26 (contains SNF2 family DNA-dependent ATPase domain)	1	7
c_560	1	1	1	1	1	3	3	3	3	3	3	3	c_560	1	1	1	1	1	1	1	B	2	2	2	2	2	2	2	340.85	401	-	hypothetical protein	-	1	3
c_561	1	1	1	1	1	4	4	4	4	4	4	1	c_561	0	0	0	0	0	0	1	C	4	4	4	4	4	4	0	622.2	732	-	hypothetical protein	-	1	4
c_1281	1	1	1	1	1	2	2	2	2	3	2	2	c_1281	2	2	2	2	2	2	2	A	0	0	0	0	1	0	0	115.6	136	-	hypothetical protein	-	1	2
c_563	1	1	1	1	1	1	4	4	3	4	3	3	c_563	1	0	0	0	0	0	0	C	0	4	4	3	4	3	3	346.8	408	R	hypothetical protein	C2H2 Zn-finger protein	1	3
c_187	1	1	1	1	1	5	5	6	2	5	2	6	c_187	0	1	0	1	0	1	0	C	5	4	6	1	5	1	6	675.75	795	L	DNA mismatch repair protein msh-2	Mismatch repair ATPase MSH2 (MutS family)	1	5
c_1289	2	1	1	1	1	2	2	2	2	2	2	2	c_1289	2	2	2	2	2	2	2	A	0	0	0	0	0	0	0	401.2	472	-	hypothetical protein	-	1	2
c_567	1	1	1	1	1	3	4	3	3	4	4	4	c_567	1	1	0	1	1	1	1	B	2	3	3	2	3	3	3	275.4	324	-	hypothetical protein	-	1	4
c_568	1	1	1	1	1	2	2	2	2	3	3	3	c_568	1	1	1	1	1	1	1	B	1	1	1	1	2	2	2	163.2	192	T	Ca2+-binding protein	Ca2+/calmodulin-dependent protein phosphatase (calcineurin subunit B), EF-Hand superfamily protein	1	2
c_57	4	2	2	3	2	11	12	11	11	11	12	12	c_57	1	0	0	1	0	0	0	C	10	12	11	10	11	12	12	735.25	865	K	Leucine rich repeat protein, hypothetical protein	Glucose-repressible alcohol dehydrogenase transcriptional effector CCR4 and related proteins	2	11
c_573	1	1	1	1	1	3	4	4	4	3	3	3	c_573	1	1	1	1	1	1	1	B	2	3	3	3	2	2	2	385.9	454	T	Protein kinase	Serine/threonine protein kinase	1	3
c_1318	1	1	1	1	1	2	2	2	2	2	2	2	c_1318	2	2	2	2	2	2	2	A	0	0	0	0	0	0	0	222.7	262	-	hypothetical protein	-	1	2
c_576	1	1	1	1	1	3	2	3	2	2	3	3	c_576	1	2	1	2	2	1	1	B	2	0	2	0	0	2	2	156.4	184	B	PHD-finger protein	Chromatin remodeling protein, contains PHD Zn-finger	1	3
c_577	1	1	1	1	1	3	3	3	4	4	4	3	c_577	0	1	1	0	0	0	0	C	3	2	2	4	4	4	3	319.6	376	-	hypothetical protein	-	1	3
c_578	1	1	1	1	1	2	3	2	3	3	3	3	c_578	1	1	1	1	0	0	0	B	1	2	1	2	3	3	3	246.5	290	R	putative ATP binding protein	Predicted GTPase	1	3
c_86	3	3	3	3	3	7	8	7	8	8	7	7	c_86	2	1	2	1	1	2	2	B	5	7	5	7	7	5	5	330.65	389	E	Amino acid permease, Amino acid transporter, unspecified product	Amino acid transporter protein	3	7
c_1319	1	1	1	1	1	2	2	2	2	2	2	2	c_1319	2	2	2	2	2	2	2	A	0	0	0	0	0	0	0	99.45	117	-	hypothetical protein	-	1	2
c_1320	1	1	1	1	1	2	2	2	2	2	2	2	c_1320	2	2	2	2	2	2	2	A	0	0	0	0	0	0	0	78.2	92	-	cytochrome b5 type B-like protein	-	1	2
c_583	1	1	1	1	1	3	3	3	3	3	3	3	c_583	0	0	0	0	0	0	0	C	3	3	3	3	3	3	3	322.15	379	-	hypothetical protein	-	1	3
c_584	1	1	1	1	1	2	2	2	2	3	1	3	c_584	0	0	0	0	0	1	0	C	2	2	2	2	3	0	3	745.45	877	R	unspecified product	-	1	2
c_585	1	1	1	1	1	1	3	3	3	3	3	3	c_585	1	1	1	1	1	1	1	B	0	2	2	2	2	2	2	230.35	271	-	hypothetical protein	-	1	3
c_587	1	1	1	1	1	3	3	3	3	3	3	3	c_587	1	1	1	1	1	1	1	B	2	2	2	2	2	2	2	263.5	310	A	hypothetical protein	mRNA cleavage and polyadenylation factor I/II complex, subunit Pcf11	1	3
c_194	2	1	1	1	1	6	5	6	3	8	7	6	c_194	0	0	0	1	0	0	0	C	6	5	6	2	8	7	6	829.6	976	L	Mismatch repair protein, hypothetical protein	DNA mismatch repair protein - MLH2/PMS1/Pms2 family	1	6
c_590	1	1	1	2	1	2	2	2	2	3	2	3	c_590	1	1	1	1	0	0	0	B	1	1	1	1	3	2	3	605.625	712.5	-	hypothetical protein	-	1	2
c_1322	1	1	1	1	1	2	2	2	2	2	2	2	c_1322	2	2	2	2	2	2	2	A	0	0	0	0	0	0	0	390.15	459	-	hypothetical protein	-	1	2
c_222	1	1	1	1	1	4	4	4	4	4	4	4	c_222	0	0	0	0	0	0	0	C	4	4	4	4	4	4	4	302.6	356	L	Exonuclease I	5'-3' exonuclease	1	4
c_594	1	1	1	1	1	2	2	2	2	2	2	2	c_594	1	1	1	1	1	1	1	B	1	1	1	1	1	1	1	148.75	175	K	YEATS family protein	Transcription initiation factor IIF, auxiliary subunit	1	2
c_232	1	1	1	1	1	1	4	4	4	6	4	5	c_232	1	0	0	0	0	0	0	C	0	4	4	4	6	4	5	572.05	673	AL	5'- 3'exoribonuclease	5'-3' exonuclease HKE1/RAT1	1	4
c_598	1	1	1	1	1	2	2	2	2	2	2	2	c_598	1	1	1	1	1	1	1	B	1	1	1	1	1	1	1	774.35	911	YU	Nonsense-mediated mRNA decay protein	Nuclear transport receptor RANBP7/RANBP8 (importin beta superfamily)	1	2
c_599	1	1	1	1	1	3	4	2	2	4	4	3	c_599	1	1	1	1	1	1	1	B	2	3	1	1	3	3	2	665.55	783	A	Pre-mRNA splicing factor ATP-dependent RNA helicase	mRNA splicing factor ATP-dependent RNA helicase	1	3
c_6	3	11	11	11	11	72	72	83	91	88	85	70	c_6	29	38	36	40	43	34	37	B	43	34	47	51	45	51	33	70.55	83	-	hypothetical protein	-	11	83
c_60	3	3	3	3	3	4	4	4	8	7	8	5	c_60	3	3	3	2	2	2	2	B	1	1	1	6	5	6	3	1119.45	1317	K	DNA-directed RNA polymerase I largest subunit, DNA-directed RNA polymerase II largest subunit, DNA-directed RNA polymerase III subunit RPC1	RNA polymerase I, large subunit, RNA polymerase II, large subunit, RNA polymerase III, large subunit	3	5
c_600	1	1	1	1	1	4	4	3	4	4	4	1	c_600	1	1	1	1	1	1	1	B	3	3	2	3	3	3	0	124.1	146	-	hypothetical protein	-	1	4
c_601	1	1	1	1	1	3	3	3	3	3	3	3	c_601	1	1	1	1	1	1	1	B	2	2	2	2	2	2	2	164.9	194	J	hypothetical protein	Exosomal 3'-5' exoribonuclease complex, subunit Rrp46	1	3
c_602	1	1	1	1	1	2	2	2	2	2	2	2	c_602	1	1	1	1	1	1	1	B	1	1	1	1	1	1	1	331.5	390	S	GPI-anchored wall transfer protein 1 like protein	Uncharacterized membrane protein	1	2
c_603	1	1	1	1	1	3	3	3	3	4	4	4	c_603	0	0	0	0	0	0	0	C	3	3	3	3	4	4	4	538.05	633	-	hypothetical protein	-	1	3
c_604	2	1	1	2	1	2	3	3	3	4	4	3	c_604	1	1	1	1	0	0	0	B	1	2	2	2	4	4	3	1058.25	1245	-	hypothetical protein	-	1	3
c_605	3	2	2	2	2	3	3	3	2	2	2	3	c_605	0	0	0	1	1	1	0	C	3	3	3	1	1	1	3	357.85	421	-	hypothetical protein	-	2	3
c_606	2	1	1	3	1	4	3	3	4	2	3	2	c_606	1	1	1	1	1	1	1	B	3	2	2	3	1	2	1	784.55	923	T	hypothetical protein	Glycosylphosphatidylinositol anchor synthesis protein	1	3
c_608	1	1	1	1	1	3	3	3	3	3	3	3	c_608	2	2	0	2	2	2	2	B	1	1	3	1	1	1	1	289.85	341	-	hypothetical protein	-	1	3
c_609	2	1	1	1	1	3	2	2	3	2	3	3	c_609	1	1	1	1	1	1	1	B	2	1	1	2	1	2	2	999.6	1176	-	Paladin-like protein, hypothetical protein	-	1	3
c_610	2	1	1	1	1	3	3	3	4	4	3	3	c_610	1	1	1	0	0	1	1	B	2	2	2	4	4	2	2	602.225	708.5	-	hypothetical protein	-	1	3
c_611	2	1	1	1	1	2	2	2	2	3	3	3	c_611	0	1	1	1	0	0	0	C	2	1	1	1	3	3	3	1200.2	1412	A	Cleavage and polyadenylation specificity factor, hypothetical protein	mRNA cleavage and polyadenylation factor II complex, subunit CFT1 (CPSF subunit)	1	2
c_612	1	1	1	1	1	3	3	3	3	3	4	4	c_612	1	1	1	1	1	0	0	B	2	2	2	2	2	4	4	294.95	347	-	hypothetical protein	-	1	3
c_613	1	1	1	1	1	1	4	5	4	4	4	1	c_613	0	0	0	0	0	0	0	C	1	4	5	4	4	4	1	126.65	149	-	hypothetical protein	-	1	4
c_1323	1	1	1	1	1	2	2	2	2	2	2	2	c_1323	2	2	2	2	2	2	2	A	0	0	0	0	0	0	0	218.45	257	-	hypothetical protein	-	1	2
c_1333	1	1	1	1	1	2	2	2	2	2	2	2	c_1333	2	2	2	2	2	2	2	A	0	0	0	0	0	0	0	96.05	113	-	hypothetical protein	-	1	2
c_616	1	1	1	1	1	3	4	3	2	4	4	3	c_616	1	1	1	2	1	1	1	B	2	3	2	0	3	3	2	338.3	398	-	hypothetical protein	-	1	3
c_1335	1	1	1	1	1	2	2	2	2	2	2	2	c_1335	2	2	2	2	2	2	2	A	0	0	0	0	0	0	0	325.55	383	-	hypothetical protein	-	1	2
c_618	1	1	1	1	1	3	3	3	3	3	3	3	c_618	1	1	1	1	1	1	1	B	2	2	2	2	2	2	2	283.05	333	DO	WD domain containing protein	Anaphase promoting complex, Cdc20, Cdh1, and Ama1 subunits	1	3
c_252	1	1	1	1	1	4	4	4	4	4	4	4	c_252	0	0	0	0	0	0	0	C	4	4	4	4	4	4	4	419.05	493	L	MRE11 meiotic recombination 11 protein A	DNA repair exonuclease MRE11	1	4
c_620	1	1	1	1	1	1	2	2	1	2	2	2	c_620	1	0	0	1	0	0	0	C	0	2	2	0	2	2	2	490.45	577	J	glycyl-tRNA synthetase	Glycyl-tRNA synthetase and related class II tRNA synthetase	1	2
c_621	1	1	1	1	1	3	2	3	2	2	2	1	c_621	0	1	2	1	2	2	1	B	3	1	1	1	0	0	0	222.7	262	RO	ubiquitin family protein	Ubiquitin-like protein	1	2
c_1342	1	1	1	1	1	2	2	2	2	2	2	2	c_1342	2	2	2	2	2	2	2	A	0	0	0	0	0	0	0	89.25	105	-	hypothetical protein	-	1	2
c_623	1	1	1	1	1	3	3	2	3	4	4	4	c_623	1	1	1	1	1	1	1	B	2	2	1	2	3	3	3	621.35	731	-	hypothetical protein	-	1	3
c_624	1	1	1	1	1	3	3	3	3	4	4	3	c_624	1	1	1	1	1	1	1	B	2	2	2	2	3	3	2	200.6	236	-	hypothetical protein	-	1	3
c_626	2	1	1	2	1	3	3	3	3	3	3	3	c_626	1	1	1	1	1	1	1	B	2	2	2	2	2	2	2	444.55	523	RT	Cell division kinase, Protein kinase	Mitogen-activated protein kinase, Protein kinase PITSLRE and related kinases	1	3
c_627	1	1	1	1	1	4	3	3	3	3	3	4	c_627	0	0	0	0	0	0	0	C	4	3	3	3	3	3	4	213.35	251	-	hypothetical protein	-	1	3
c_628	1	1	1	1	1	3	3	3	3	3	3	3	c_628	2	0	2	0	0	0	0	C	1	3	1	3	3	3	3	286.45	337	-	hypothetical protein	-	1	3
c_63	1	4	4	5	4	10	11	8	9	9	10	11	c_63	7	9	7	6	8	6	9	B	3	2	1	3	1	4	2	64.6	76	O	AAA ATPase	Nuclear AAA ATPase (VCP subfamily)	4	11
c_630	1	1	1	1	1	4	4	3	3	3	3	3	c_630	1	1	1	1	1	1	1	B	3	3	2	2	2	2	2	656.2	772	-	hypothetical protein	-	1	3
c_631	1	1	1	1	1	4	4	3	3	3	3	3	c_631	0	0	0	0	0	0	0	C	4	4	3	3	3	3	3	476.85	561	U	hypothetical protein	Sec5 subunit of exocyst complex	1	3
c_1353	1	1	1	1	1	2	2	2	2	2	2	2	c_1353	2	2	2	2	2	2	2	A	0	0	0	0	0	0	0	158.95	187	-	hypothetical protein	-	1	2
c_269	1	1	1	1	1	4	3	2	4	4	3	5	c_269	0	0	1	0	0	0	0	C	4	3	1	4	4	3	5	1101.6	1296	L	DNA repair protein RAD50	DNA repair protein RAD50, ABC-type ATPase/SMC superfamily	1	4
c_635	1	1	1	1	1	2	2	2	1	3	1	3	c_635	1	1	1	1	0	1	0	B	1	1	1	0	3	0	3	404.6	476	O	Subtilisin-like serine protease	Subtilisin-related protease/Vacuolar protease B	1	2
c_636	1	1	1	1	1	3	3	3	4	4	3	3	c_636	1	0	0	0	0	1	1	C	2	3	3	4	4	2	2	595.85	701	-	hypothetical protein	-	1	3
c_637	1	1	1	1	1	3	3	3	3	3	3	3	c_637	0	0	0	0	0	0	0	C	3	3	3	3	3	3	3	145.35	171	U	Sec 66 endoplasmic reticulum translocation complex	Preprotein translocase subunit Sec66	1	3
c_638	1	1	1	1	1	3	3	3	3	3	3	3	c_638	0	0	0	0	0	0	0	C	3	3	3	3	3	3	3	141.95	167	-	hypothetical protein	-	1	3
c_1355	1	1	1	1	1	2	2	2	2	2	2	2	c_1355	2	2	2	2	2	2	2	A	0	0	0	0	0	0	0	147.9	174	-	hypothetical protein	-	1	2
c_64	4	3	3	3	3	10	10	10	10	10	10	10	c_64	2	2	2	2	2	2	2	B	8	8	8	8	8	8	8	264.35	311	-	hypothetical protein	-	3	10
c_640	1	1	1	1	1	5	2	2	5	1	2	4	c_640	0	0	0	0	1	0	0	C	5	2	2	5	0	2	4	484.5	570	T	Protein kinase domain containing protein	Serine/threonine protein kinase	1	2
c_288	1	1	1	1	1	4	1	4	2	4	1	4	c_288	0	1	0	0	0	1	0	C	4	0	4	2	4	0	4	895.9	1054	BDL	SMC family protein	Structural maintenance of chromosome protein SMC5/Spr18, SMC superfamily	1	4
c_643	1	1	1	1	1	4	3	4	3	4	4	1	c_643	1	0	1	0	0	0	1	C	3	3	3	3	4	4	0	291.55	343	O	hypothetical protein	Meltrins, fertilins and related Zn-dependent metalloproteinases of the ADAMs family	1	4
c_1358	1	1	1	1	1	2	2	2	2	2	2	2	c_1358	2	2	2	2	2	2	2	A	0	0	0	0	0	0	0	123.25	145	-	hypothetical protein	-	1	2
c_333	1	1	1	1	1	3	3	3	3	3	3	3	c_333	0	0	1	0	0	0	0	C	3	3	2	3	3	3	3	580.55	683	KL	DNA repair helicase RAD25 protein	RNA polymerase II transcription initiation/nucleotide excision repair factor TFIIH, 3'-5' helicase subunit SSL2	1	3
c_646	1	1	1	1	1	2	3	3	3	1	3	3	c_646	0	1	1	1	1	1	1	B	2	2	2	2	0	2	2	217.6	256	A	LUC7 U1 snRNP component	Spliceosome subunit	1	3
c_1364	1	1	1	1	1	2	2	2	2	2	2	2	c_1364	2	2	2	2	2	2	2	A	0	0	0	0	0	0	0	194.65	229	-	hypothetical protein	-	1	2
c_649	1	1	1	1	1	3	2	2	3	3	3	3	c_649	1	1	1	1	1	1	1	B	2	1	1	2	2	2	2	105.4	124	O	hypothetical protein	Molecular chaperone (DnaJ superfamily)	1	3
c_650	2	1	1	1	1	3	4	3	3	3	3	3	c_650	0	0	0	0	0	0	0	C	3	4	3	3	3	3	3	454.75	535	-	hypothetical protein	-	1	3
c_652	1	1	1	1	1	3	3	2	3	3	3	3	c_652	2	2	2	2	2	2	2	B	1	1	0	1	1	1	1	308.55	363	AJ	Poly U-binding-splicing factor half pint	Polyadenylate-binding protein (RRM superfamily)	1	3
c_657	2	1	1	1	1	3	3	3	3	3	3	3	c_657	1	1	1	1	1	1	1	B	2	2	2	2	2	2	2	287.3	338	-	hypothetical protein	-	1	3
c_658	1	1	1	1	1	3	3	3	3	3	3	3	c_658	2	2	2	2	2	2	2	B	1	1	1	1	1	1	1	162.35	191	-	hypothetical protein	-	1	3
c_259	1	3	3	3	3	4	4	4	4	4	4	4	c_259	0	0	0	0	0	0	1	C	4	4	4	4	4	4	3	166.6	196	-	Anion-transporting ATPase-/ParA/MinD ATPase likeprotein	Predicted ATPase, nucleotide-binding	3	4
c_66	2	3	3	3	3	8	8	7	10	9	8	8	c_66	2	2	4	4	3	2	2	B	6	6	3	6	6	6	6	383.35	451	E	Serine hydroxymethyltransferase, unspecified product	Shm1 is the mitochondrial serine hydroxymethyltransferase; Shm2 is the cytosolic serine hydroxymethyltransferase	3	8
c_660	1	1	1	1	1	3	3	3	3	3	3	3	c_660	0	0	0	0	0	0	0	C	3	3	3	3	3	3	3	424.15	499	-	hypothetical protein	-	1	3
c_662	1	1	1	1	1	2	2	2	2	3	3	3	c_662	1	1	1	1	1	1	0	B	1	1	1	1	2	2	3	336.6	396	O	Ubiquitin carboxyl-terminal hydrolase	Ubiquitin-specific protease	1	2
c_663	1	1	1	1	1	3	3	4	2	3	3	3	c_663	1	1	0	2	0	0	0	C	2	2	4	0	3	3	3	266.9	314	-	hypothetical protein	-	1	3
c_665	1	1	1	1	1	2	2	2	2	3	3	3	c_665	1	1	1	1	1	1	1	B	1	1	1	1	2	2	2	195.5	230	BD	Histine-binding protein N1/N2 -like protein	Cell cycle-regulated histone H1-binding protein	1	2
c_666	1	1	1	1	1	2	2	3	3	3	3	3	c_666	2	2	2	2	2	2	2	B	0	0	1	1	1	1	1	93.5	110	-	hypothetical protein	-	1	3
c_667	2	1	1	1	1	3	3	3	3	3	3	3	c_667	1	1	1	1	1	1	1	B	2	2	2	2	2	2	2	287.3	338	K	putative ATP binding protein, hypothetical protein	Putative transcription factor FET5	1	3
c_668	1	1	1	1	1	3	3	3	3	3	3	3	c_668	1	1	1	1	1	1	1	B	2	2	2	2	2	2	2	198.9	234	-	Ubiquitin-like protein	-	1	3
c_282	1	1	1	1	1	3	3	3	3	3	3	3	c_282	0	0	1	0	0	0	0	C	3	3	2	3	3	3	3	322.15	379	E	Transmembrane amino acid transporter protein	Amino acid transporter protein	1	3
c_671	1	1	1	1	1	3	3	3	3	3	4	3	c_671	1	1	1	1	1	0	1	B	2	2	2	2	2	4	2	146.2	172	U	hypothetical protein	Golgi SNAP receptor complex member	1	3
c_414	1	1	1	1	1	3	3	3	3	3	3	3	c_414	0	0	0	0	0	0	0	C	3	3	3	3	3	3	3	528.7	622	-	CorA-like Mg2+ transporter protein	Subunit 8 of the F0 sector of mitochondrial inner membrane F1-F0 ATP synthase	1	3
c_674	1	2	2	2	2	2	2	2	3	3	3	3	c_674	1	1	1	0	0	0	0	C	1	1	1	3	3	3	3	347.65	409	-	hypothetical protein	-	2	3
c_1371	1	1	1	1	1	2	2	2	2	2	2	2	c_1371	2	2	2	2	2	2	2	A	0	0	0	0	0	0	0	305.15	359	-	hypothetical protein	-	1	2
c_1390	1	1	1	1	1	2	2	2	2	2	2	2	c_1390	2	2	2	2	2	2	2	A	0	0	0	0	0	0	0	270.3	318	-	hypothetical protein	-	1	2
c_677	1	1	1	1	1	3	3	3	3	4	3	3	c_677	1	1	0	0	0	1	0	C	2	2	3	3	4	2	3	184.45	217	-	hypothetical protein	-	1	3
c_678	2	1	1	1	1	3	3	3	3	3	3	3	c_678	1	1	1	1	1	1	1	B	2	2	2	2	2	2	2	836.4	984	K	hypothetical protein	Transcription initiation factor TFIID, subunit TAF12 (also component of histone acetyltransferase SAGA)	1	3
c_679	2	1	1	1	1	3	3	3	3	3	3	3	c_679	1	1	1	1	1	1	1	B	2	2	2	2	2	2	2	435.2	512	RT	Serine/threonine protein phosphatase, hypothetical protein	Serine/threonine specific protein phosphatase PP1, catalytic subunit	1	3
c_1397	1	1	1	1	1	2	2	2	2	2	2	2	c_1397	2	2	2	2	2	2	2	A	0	0	0	0	0	0	0	105.4	124	-	hypothetical protein	-	1	2
c_681	3	1	1	1	1	3	3	2	3	3	3	3	c_681	1	1	1	1	1	1	1	B	2	2	1	2	2	2	2	871.25	1025	-	hypothetical protein	-	1	3
c_682	1	1	1	1	1	2	1	2	1	2	2	2	c_682	0	1	0	1	0	0	0	C	2	0	2	0	2	2	2	175.95	207	J	60S ribosomal protein L7A	60S ribosomal protein L7A	1	2
c_685	1	1	1	1	1	3	3	3	3	3	3	3	c_685	0	0	0	0	0	0	0	C	3	3	3	3	3	3	3	282.2	332	F	Ferredoxin NADP+ reductase	Ferredoxin/adrenodoxin reductase	1	3
c_1404	1	1	1	1	1	2	2	2	2	2	2	2	c_1404	2	2	2	2	2	2	2	A	0	0	0	0	0	0	0	175.95	207	-	hypothetical protein	-	1	2
c_342	1	1	1	1	1	3	3	3	3	4	4	3	c_342	1	1	0	0	0	0	1	C	2	2	3	3	4	4	2	486.2	572	L	Replication factor-A protein 1	Single-stranded DNA-binding replication protein A (RPA), large (70 kD) subunit and related ssDNA-binding proteins	1	3
c_688	1	1	1	2	1	3	3	3	3	3	3	3	c_688	1	1	1	1	1	1	1	B	2	2	2	2	2	2	2	522.75	615	D	hypothetical protein	Serine/threonine kinase (haspin family)	1	3
c_689	1	1	1	1	1	3	3	3	3	3	3	3	c_689	1	1	1	1	1	1	1	B	2	2	2	2	2	2	2	59.5	70	-	Small nuclear ribonucleoprotein G	-	1	3
c_69	1	6	6	7	6	7	9	7	8	9	9	7	c_69	5	5	5	5	5	5	5	B	2	4	2	3	4	4	2	56.95	67	-	hypothetical protein	-	6	8
c_690	1	1	1	1	1	2	1	2	2	2	2	2	c_690	1	1	1	1	1	1	1	B	1	0	1	1	1	1	1	534.65	629	B	SWF/SNF family helicase	Chromatin remodeling protein HARP/SMARCAL1, DEAD-box superfamily	1	2
c_692	1	1	1	1	1	2	2	2	2	2	1	2	c_692	0	0	0	0	0	1	0	C	2	2	2	2	2	0	2	155.55	183	T	Calcium-binding protein	Ca2+ sensor (EF-Hand superfamily)	1	2
c_693	1	1	1	1	1	3	3	3	3	3	3	3	c_693	0	0	0	0	0	0	0	C	3	3	3	3	3	3	3	142.8	168	R	hypothetical protein	FOG: Transposon-encoded proteins with TYA, reverse transcriptase, integrase domains in various combinations	1	3
c_697	1	1	1	1	1	3	3	3	3	3	3	3	c_697	0	0	0	0	0	0	0	C	3	3	3	3	3	3	3	295.8	348	-	hypothetical protein	-	1	3
c_698	1	1	1	1	1	3	3	3	3	3	3	3	c_698	1	1	1	1	1	1	1	B	2	2	2	2	2	2	2	130.9	154	-	hypothetical protein	-	1	3
c_699	1	1	1	1	1	3	3	3	3	3	3	3	c_699	0	0	0	0	0	0	0	C	3	3	3	3	3	3	3	188.7	222	-	hypothetical protein	-	1	3
c_7	19	26	37	50	27	55	57	59	53	46	53	53	c_7	13	13	14	18	14	14	13	B	42	44	45	35	32	39	40	281.35	331	KRT	Leucine rich repeat protein, hypothetical protein	Glucose-repressible alcohol dehydrogenase transcriptional effector CCR4 and related proteins, FOG: Leucine rich repeat, Protein phosphatase 1, regulatory subunit, and related proteins	27	53
c_374	2	1	1	1	1	3	3	3	3	3	3	3	c_374	0	0	0	0	0	0	0	C	3	3	3	3	3	3	3	590.75	695	L	DNA mismatch repair protein Msh5	Mismatch repair ATPase MSH3, Mismatch repair ATPase MSH5 (MutS family)	1	3
c_700	1	1	1	1	1	3	3	3	3	3	3	3	c_700	0	1	0	0	0	0	0	C	3	2	3	3	3	3	3	205.7	242	J	hypothetical protein	Exosomal 3'-5' exoribonuclease complex, subunit Rrp43	1	3
c_701	1	1	1	1	1	3	3	3	3	3	3	3	c_701	0	0	0	0	0	0	0	C	3	3	3	3	3	3	3	181.05	213	-	hypothetical protein	-	1	3
c_703	1	1	1	1	1	3	3	3	3	3	3	3	c_703	1	1	1	1	1	1	1	B	2	2	2	2	2	2	2	173.4	204	D	hypothetical protein	Protein Mei2, essential for commitment to meiosis, and related proteins	1	3
c_705	1	1	1	1	1	3	2	2	3	4	4	3	c_705	1	1	1	1	0	0	0	B	2	1	1	2	4	4	3	127.5	150	-	hypothetical protein	-	1	3
c_706	1	1	1	1	1	3	3	3	3	3	3	3	c_706	0	0	0	0	0	0	0	C	3	3	3	3	3	3	3	196.35	231	RD	Baculovirus inhibitor of apoptosis like protein	Apoptosis inhibitor IAP1 and related BIR domain proteins	1	3
c_709	1	1	1	1	1	3	3	3	3	3	3	3	c_709	1	1	1	1	1	1	1	B	2	2	2	2	2	2	2	125.8	148	-	hypothetical protein	-	1	3
c_424	1	1	1	1	1	3	4	3	4	4	4	3	c_424	0	0	0	0	0	0	0	C	3	4	3	4	4	4	3	257.55	303	G	UAA transporter family protein	UDP-galactose transporter related protein	1	4
c_1422	1	1	1	1	1	2	2	2	2	2	2	2	c_1422	2	2	2	2	2	2	2	A	0	0	0	0	0	0	0	256.7	302	-	hypothetical protein	-	1	2
c_711	1	1	1	1	1	3	3	3	3	1	3	3	c_711	0	0	0	0	1	0	0	C	3	3	3	3	0	3	3	369.75	435	P	Sodium/calcium exchanger protein	K+-dependent Na+:Ca2+ antiporter	1	3
c_712	1	1	1	1	1	3	3	3	3	3	3	3	c_712	1	1	1	1	1	1	1	B	2	2	2	2	2	2	2	199.75	235	U	Membrane protein with Yip1 domain protein	Rab GTPase interacting factor, Golgi membrane protein	1	3
c_1557	1	1	1	1	1	2	1	2	2	2	1	2	c_1557	2	1	2	2	2	1	2	A	0	0	0	0	0	0	0	124.1	146	-	hypothetical protein	-	1	2
c_2691	1	0	0	0	0	1	1	1	1	1	1	1	c_2691	1	1	1	1	1	1	1	A	0	0	0	0	0	0	0	89.25	105	-	hypothetical protein	-	0	1
c_715	1	1	1	1	1	1	2	1	2	2	1	2	c_715	1	0	1	0	0	1	0	C	0	2	0	2	2	0	2	313.65	369	R	Polyadenylate binding proteim	RNA-binding protein (RRM superfamily)	1	2
c_717	1	1	1	1	1	3	3	3	3	3	3	3	c_717	1	1	1	1	1	1	1	B	2	2	2	2	2	2	2	344.25	405	F	Cytidylate kinase family protein	Adenylate kinase	1	3
c_718	1	1	1	1	1	3	3	3	3	3	3	3	c_718	1	1	1	1	1	1	1	B	2	2	2	2	2	2	2	191.25	225	-	hypothetical protein	-	1	3
c_720	1	1	1	1	1	3	3	3	3	3	3	3	c_720	1	1	1	1	1	1	1	B	2	2	2	2	2	2	2	296.65	349	-	hypothetical protein	-	1	3
c_721	1	1	1	1	1	3	3	3	3	3	3	3	c_721	1	1	1	1	1	1	1	B	2	2	2	2	2	2	2	383.35	451	E	Proton/peptide symporter family protein	H+/oligopeptide symporter	1	3
c_722	1	1	1	1	1	3	3	3	3	3	3	3	c_722	2	2	2	2	2	2	2	B	1	1	1	1	1	1	1	326.4	384	E	hypothetical protein	Heat shock protein with a zinc finger motif; essential for protein import into mitochondria; may act with Pam18 to facilitate recognition and folding of imported proteins by Ssc1	1	3
c_723	1	1	1	1	1	3	3	3	3	3	3	3	c_723	0	0	2	0	0	0	2	C	3	3	1	3	3	3	1	171.7	202	-	hypothetical protein	-	1	3
c_724	1	1	1	1	1	2	2	2	2	2	2	2	c_724	1	1	1	1	1	1	1	B	1	1	1	1	1	1	1	75.65	89	O	Ubiquitin-like protein	Ubiquitin-like proteins	1	2
c_725	1	1	1	1	1	3	3	3	3	3	3	3	c_725	1	1	1	1	1	1	1	B	2	2	2	2	2	2	2	146.2	172	A	Mpp10 protein	U3 small nucleolar ribonucleoprotein (snoRNP) subunit - Mpp10p	1	3
c_557	2	1	1	1	1	3	3	4	3	4	4	3	c_557	0	0	0	0	0	0	0	C	3	3	4	3	4	4	3	743.75	875	L	RAD4 protein, hypothetical protein	Nucleotide excision repair factor NEF2, RAD4/CUT5 component	1	3
c_727	1	1	1	1	1	3	3	3	3	3	3	3	c_727	0	0	0	0	0	0	0	C	3	3	3	3	3	3	3	224.4	264	K	GATA-binding protein	GATA-4/5/6 transcription factors	1	3
c_3598	1	0	0	0	0	0	1	1	1	0	0	1	c_3598	0	1	1	1	0	0	1	A	0	0	0	0	0	0	0	91.8	108	-	hypothetical protein	-	0	1
c_73	1	2	3	2	2	10	11	9	10	10	10	10	c_73	0	0	0	0	0	0	0	C	10	11	9	10	10	10	10	197.2	232	-	hypothetical protein	-	2	10
c_730	1	1	1	1	1	3	3	3	3	3	3	3	c_730	1	1	1	1	1	1	1	B	2	2	2	2	2	2	2	164.05	193	-	hypothetical protein	-	1	3
c_731	1	1	1	1	1	3	3	3	3	3	3	3	c_731	1	1	1	1	1	1	0	B	2	2	2	2	2	2	3	440.3	518	-	hypothetical protein	-	1	3
c_732	1	1	1	1	1	3	3	3	2	2	3	3	c_732	0	0	0	1	1	0	0	C	3	3	3	1	1	3	3	413.1	486	T	hypothetical protein	G protein beta subunit-like protein	1	3
c_733	1	1	1	1	1	3	3	3	3	3	3	3	c_733	0	0	0	0	0	0	0	C	3	3	3	3	3	3	3	343.4	404	-	hypothetical protein	-	1	3
c_735	1	1	1	1	1	3	3	3	3	3	3	3	c_735	2	2	2	2	2	2	2	B	1	1	1	1	1	1	1	214.2	252	-	hypothetical protein	-	1	3
c_736	1	1	1	1	1	3	3	3	3	3	3	3	c_736	2	2	2	2	2	2	2	B	1	1	1	1	1	1	1	141.95	167	-	hypothetical protein	-	1	3
c_737	1	1	1	1	1	3	3	3	3	3	3	3	c_737	1	1	1	1	1	1	1	B	2	2	2	2	2	2	2	221	260	-	hypothetical protein	-	1	3
c_739	1	1	1	1	1	2	3	2	2	4	4	4	c_739	0	0	0	0	0	0	0	C	2	3	2	2	4	4	4	120.7	142	U	hypothetical protein	Transport protein particle (TRAPP) complex subunit	1	3
c_74	4	3	3	3	3	5	5	4	5	4	4	5	c_74	3	3	3	3	3	3	3	B	2	2	1	2	1	1	2	371.45	437	Z	Gamma tubulin, beta-tubulin, Alpha tubulin	Beta tubulin, Alpha tubulin, Gamma tubulin	3	5
c_56	4	1	1	1	1	8	9	10	10	12	12	11	c_56	0	0	0	0	0	0	0	C	8	9	10	10	12	12	11	2059.55	2423	RL	Thrombospondin type 3 repeat containing protein, AAA domain dynein-related subfamily protein, Midasin, hypothetical protein	AAA ATPase containing von Willebrand factor type A (vWA) domain	1	12
c_741	2	1	1	1	1	3	2	3	3	3	3	3	c_741	1	1	1	1	1	0	1	B	2	1	2	2	2	3	2	543.575	639.5	-	hypothetical protein	-	1	3
c_742	1	1	1	1	1	3	3	3	3	3	3	3	c_742	0	0	0	0	0	0	0	C	3	3	3	3	3	3	3	216.75	255	-	hypothetical protein	-	1	3
c_743	1	1	1	1	1	3	3	3	3	3	3	3	c_743	1	1	1	1	1	1	1	B	2	2	2	2	2	2	2	238	280	-	hypothetical protein	-	1	3
c_744	1	1	1	1	1	3	3	3	3	3	3	3	c_744	0	0	0	0	0	0	0	C	3	3	3	3	3	3	3	238	280	-	hypothetical protein	-	1	3
c_746	1	1	1	1	1	3	3	3	3	3	3	3	c_746	1	1	1	1	1	1	1	B	2	2	2	2	2	2	2	106.25	125	-	hypothetical protein	-	1	3
c_747	1	1	1	1	1	3	3	3	3	3	3	3	c_747	1	1	1	1	1	1	1	B	2	2	2	2	2	2	2	192.95	227	-	hypothetical protein	-	1	3
c_748	1	1	1	1	1	3	3	3	3	3	3	3	c_748	0	0	0	0	0	0	1	C	3	3	3	3	3	3	2	300.05	353	I	Fatty acid desaturase	Fatty acid desaturase	1	3
c_474	1	1	1	1	1	3	3	3	3	3	3	3	c_474	0	0	0	0	0	0	0	C	3	3	3	3	3	3	3	421.6	496	G	Major facilitator superfamily transporter	Predicted sugar transporter	1	3
c_75	4	1	1	1	1	12	8	10	10	10	11	10	c_75	0	0	0	0	0	0	0	C	12	8	10	10	10	11	10	892.5	1050	-	hypothetical protein	-	1	10
c_750	1	1	1	1	1	3	3	3	3	3	3	3	c_750	0	0	0	0	0	0	0	C	3	3	3	3	3	3	3	363.8	428	J	hypothetical protein	Exosome 3'-5' exoribonuclease complex, subunit PM/SCL-100 (Rrp6)	1	3
c_751	1	1	1	1	1	3	3	3	3	3	3	3	c_751	0	0	0	0	0	0	0	C	3	3	3	3	3	3	3	243.1	286	-	hypothetical protein	-	1	3
c_752	1	1	1	1	1	3	3	3	3	3	3	3	c_752	1	1	1	1	1	1	1	B	2	2	2	2	2	2	2	416.5	490	M	Ankyrin repeat containing protein	Ankyrin	1	3
c_753	1	1	1	1	1	2	1	2	2	2	2	2	c_753	1	1	1	1	1	1	1	B	1	0	1	1	1	1	1	312.8	368	A	Queuine tRNA-ribosyltransferase	Queuine-tRNA ribosyltransferase	1	2
c_754	1	1	1	1	1	3	3	3	3	3	3	3	c_754	0	0	0	0	0	0	0	C	3	3	3	3	3	3	3	272.85	321	-	hypothetical protein	-	1	3
c_755	1	1	1	1	1	3	3	3	3	3	3	3	c_755	1	1	1	1	1	1	1	B	2	2	2	2	2	2	2	122.4	144	-	hypothetical protein	-	1	3
c_756	1	1	1	1	1	3	3	3	3	3	3	3	c_756	0	0	0	0	0	0	0	C	3	3	3	3	3	3	3	331.5	390	-	hypothetical protein	-	1	3
c_757	1	1	1	1	1	3	3	3	3	3	3	3	c_757	0	0	0	0	0	0	0	C	3	3	3	3	3	3	3	324.7	382	-	hypothetical protein	-	1	3
c_758	1	1	1	1	1	3	3	3	3	3	3	3	c_758	0	0	0	0	0	0	0	C	3	3	3	3	3	3	3	172.55	203	K	Homeobox protein	Transcription factor MEIS1 and related HOX domain proteins	1	3
c_759	1	1	1	1	1	1	2	2	2	2	2	2	c_759	1	1	1	1	1	1	1	B	0	1	1	1	1	1	1	93.5	110	K	Transcription initiation TFIID 10	Transcription initiation factor TFIID, subunit TAF10 (also component of histone acetyltransferase SAGA)	1	2
c_515	2	1	1	1	1	2	2	2	2	2	2	2	c_515	0	0	0	0	0	0	0	C	2	2	2	2	2	2	2	515.95	607	A	ABC transporter, RNase L inhibitor of the ABC superfamily	RNAse L inhibitor, ABC superfamily	1	2
c_760	1	1	1	1	1	3	3	3	3	3	3	3	c_760	0	0	0	0	0	0	0	C	3	3	3	3	3	3	3	307.7	362	-	hypothetical protein	-	1	3
c_761	1	1	1	1	1	3	3	3	3	3	3	3	c_761	0	0	0	1	0	0	0	C	3	3	3	2	3	3	3	185.3	218	W	hypothetical protein	Beta-2-glycoprotein I	1	3
c_762	1	2	2	2	2	3	3	3	3	1	1	3	c_762	1	1	1	1	1	1	1	B	2	2	2	2	0	0	2	146.2	172	R	BAAT/cyl-CoA thioester hydrolase protein	Predicted alpha/beta hydrolase BEM46	2	3
c_763	1	1	1	1	1	3	3	3	3	3	3	3	c_763	2	2	2	2	2	2	2	B	1	1	1	1	1	1	1	731	860	-	hypothetical protein	-	1	3
c_764	1	1	1	1	1	3	3	3	3	3	3	3	c_764	0	1	1	1	0	0	0	C	3	2	2	2	3	3	3	318.75	375	K	hypothetical protein	TFIIF-interacting CTD phosphatase, including NLI-interacting factor (involved in RNA polymerase II regulation)	1	3
c_765	2	1	1	1	1	3	2	3	3	3	3	3	c_765	0	1	0	0	0	0	0	C	3	1	3	3	3	3	3	469.2	552	-	hypothetical protein	-	1	3
c_766	1	1	1	1	1	3	3	3	3	3	3	3	c_766	0	0	0	0	0	0	0	C	3	3	3	3	3	3	3	1039.55	1223	-	hypothetical protein	-	1	3
c_767	1	1	1	1	1	3	3	3	3	3	3	3	c_767	0	0	0	0	0	0	0	C	3	3	3	3	3	3	3	248.2	292	-	hypothetical protein	-	1	3
c_768	1	1	1	1	1	3	3	3	3	3	3	3	c_768	1	1	1	1	1	1	1	B	2	2	2	2	2	2	2	798.15	939	U	hypothetical protein	Exocyst complex subunit Sec8	1	3
c_367	2	2	2	2	2	4	3	2	4	5	4	4	c_367	4	2	2	4	4	4	4	A	0	1	0	0	1	0	0	138.125	162.5	-	hypothetical protein	-	2	4
c_77	2	5	5	5	5	6	6	6	6	6	6	6	c_77	2	2	2	2	2	2	2	B	4	4	4	4	4	4	4	121.55	143	J	Tyrosyl-tRNA synthetase, unspecified product	-	5	6
c_770	1	1	1	1	1	3	3	3	3	3	3	3	c_770	2	2	2	2	2	2	2	B	1	1	1	1	1	1	1	166.6	196	-	hypothetical protein	-	1	3
c_771	1	1	1	1	1	3	3	3	3	3	3	3	c_771	1	1	1	1	1	1	1	B	2	2	2	2	2	2	2	387.6	456	K	TIP49 domain protein	DNA helicase TIP49, TBP-interacting protein	1	3
c_772	1	1	1	1	1	3	3	3	3	3	3	3	c_772	1	1	1	1	0	0	1	B	2	2	2	2	3	3	2	212.5	250	-	hypothetical protein	-	1	3
c_774	1	1	1	1	1	3	3	3	3	3	3	3	c_774	0	0	0	0	0	0	0	C	3	3	3	3	3	3	3	495.55	583	-	hypothetical protein	-	1	3
c_775	1	1	1	1	1	3	3	3	3	3	3	3	c_775	1	1	1	1	1	1	1	B	2	2	2	2	2	2	2	437.75	515	-	hypothetical protein	-	1	3
c_776	1	1	1	1	1	3	3	3	3	3	3	3	c_776	0	0	0	1	0	0	0	C	3	3	3	2	3	3	3	288.15	339	-	hypothetical protein	-	1	3
c_777	1	1	1	1	1	2	2	1	2	2	1	2	c_777	2	0	1	0	0	1	0	C	0	2	0	2	2	0	2	305.15	359	S	Regulator of chromosome condensation	FOG: RCC1 domain	1	2
c_778	1	1	1	1	1	3	3	3	3	3	3	3	c_778	1	1	1	1	1	1	1	B	2	2	2	2	2	2	2	444.55	523	-	hypothetical protein	-	1	3
c_78	1	3	3	3	3	9	9	9	9	9	9	9	c_78	4	4	4	4	4	4	4	B	5	5	5	5	5	5	5	76.5	90	R	hypothetical protein	Predicted metal-binding protein	3	9
c_780	1	1	1	1	1	3	3	3	3	3	3	3	c_780	0	2	2	2	2	2	2	B	3	1	1	1	1	1	1	187	220	-	hypothetical protein	-	1	3
c_483	2	2	2	2	2	3	3	3	3	4	3	3	c_483	3	3	3	3	2	3	3	A	0	0	0	0	2	0	0	215.05	253	-	hypothetical protein	-	2	3
c_59	1	1	1	1	1	12	10	10	10	12	12	12	c_59	0	0	0	0	0	0	0	C	12	10	10	10	12	12	12	1508.75	1775	L	DNA polymerase epsilon	DNA polymerase epsilon, catalytic subunit A	1	12
c_783	1	1	1	1	1	2	2	2	2	2	1	2	c_783	0	0	0	0	0	1	0	C	2	2	2	2	2	0	2	836.4	984	D	Chromosome segregation protein	Structural maintenance of chromosome protein 3 (sister chromatid cohesion complex Cohesin, subunit SMC3)	1	2
c_784	1	1	1	1	1	3	3	3	3	3	3	3	c_784	1	1	1	1	1	1	1	B	2	2	2	2	2	2	2	404.6	476	-	hypothetical protein	-	1	3
c_785	1	1	1	1	1	3	3	3	3	3	3	3	c_785	0	0	0	0	0	0	0	C	3	3	3	3	3	3	3	441.15	519	U	hypothetical protein	Exocyst protein Sec3	1	3
c_786	1	1	1	1	1	3	3	3	3	3	3	3	c_786	0	0	0	0	0	0	0	C	3	3	3	3	3	3	3	908.65	1069	T	hypothetical protein	Ras GTPase-activating protein family - IQGAP	1	3
c_787	1	0	0	1	0	3	2	2	2	2	3	3	c_787	2	0	0	0	0	2	2	C	1	2	2	2	2	1	1	56.525	66.5	-	unspecified product	-	0	2
c_79	1	1	1	1	1	8	9	8	8	8	8	8	c_79	0	0	0	0	0	0	0	C	8	9	8	8	8	8	8	765	900	J	Valyl-tRNA synthetase	Valyl-tRNA synthetase	1	8
c_619	1	1	1	1	1	2	2	2	1	2	2	1	c_619	0	0	0	1	0	0	1	C	2	2	2	0	2	2	0	848.3	998	L	DNA polymerase delta catalytic subunit	DNA polymerase delta, catalytic subunit	1	2
c_793	1	1	1	1	1	2	2	1	2	2	1	1	c_793	0	0	1	0	0	1	1	C	2	2	0	2	2	0	0	216.75	255	O	GPI-anchor transamidase	Gpi-anchor transamidase	1	2
c_634	1	1	1	1	1	3	3	2	3	4	3	5	c_634	0	0	1	0	0	0	0	C	3	3	1	3	4	3	5	396.1	466	L	Cdc6-like protein	Origin recognition complex, subunit 1, and related proteins	1	3
c_532	1	1	1	1	1	2	2	2	2	2	2	2	c_532	2	2	2	2	2	2	2	A	0	0	0	0	0	0	0	187.85	221	-	hypothetical protein	-	1	2
c_798	1	1	1	1	1	3	3	3	3	2	3	3	c_798	2	2	2	2	2	2	2	B	1	1	1	1	0	1	1	145.35	171	-	hypothetical protein	-	1	3
c_799	1	1	1	1	1	2	3	3	3	3	3	3	c_799	1	1	1	1	1	1	1	B	1	2	2	2	2	2	2	148.75	175	-	hypothetical protein	-	1	3
c_8	11	33	30	49	31	45	48	42	47	51	50	46	c_8	28	28	26	27	32	32	30	B	17	20	16	20	19	18	16	97.325	114.5	Z	hypothetical protein	Kinesin-like protein	31	47
c_80	2	2	2	2	2	7	8	5	9	7	7	8	c_80	1	1	1	0	1	1	0	B	6	7	4	9	6	6	8	657.05	773	F	Ribonucleoside-diphosphate reductase large chain, Ribonucleoside-diphosphate reductase	Ribonucleotide reductase, alpha subunit	2	7
c_802	1	1	1	1	1	3	3	3	2	3	3	3	c_802	0	0	0	0	0	0	0	C	3	3	3	2	3	3	3	423.3	498	-	hypothetical protein	-	1	3
c_805	1	1	1	1	1	3	3	3	3	3	3	2	c_805	2	2	2	2	1	2	1	B	1	1	1	1	2	1	1	189.55	223	-	hypothetical protein	-	1	3
c_806	1	1	1	1	1	2	3	3	3	3	3	3	c_806	1	0	0	0	0	0	0	C	1	3	3	3	3	3	3	249.05	293	-	hypothetical protein	-	1	3
c_808	1	1	1	1	1	2	4	2	2	4	3	3	c_808	1	0	1	1	0	0	0	C	1	4	1	1	4	3	3	226.95	267	-	hypothetical protein	-	1	3
c_809	1	1	1	1	1	4	3	3	2	2	3	3	c_809	0	0	0	1	1	2	0	C	4	3	3	1	1	1	3	236.3	278	-	hypothetical protein	-	1	3
c_81	1	4	1	5	4	7	5	8	9	12	6	5	c_81	7	5	6	6	8	5	4	B	0	0	2	3	4	1	1	102.85	121	-	hypothetical protein	-	4	6
c_810	1	1	1	1	1	3	3	3	2	3	3	3	c_810	1	1	1	1	1	1	1	B	2	2	2	1	2	2	2	112.2	132	J	Ribosome biogenesis regulatory protein	Regulator of ribosome synthesis	1	3
c_813	1	1	1	1	1	3	3	3	3	1	1	1	c_813	1	1	1	1	1	1	1	B	2	2	2	2	0	0	0	94.35	111	-	hypothetical protein	-	1	3
c_814	1	1	1	1	1	2	2	2	2	1	1	1	c_814	0	0	0	0	1	1	1	C	2	2	2	2	0	0	0	288.15	339	J	SUA5 putative translation factor	RNA binding/translational regulation protein of the SUA5 family	1	2
c_574	1	1	1	1	1	2	2	3	3	2	3	2	c_574	2	2	2	0	2	0	2	A	0	0	1	3	0	3	0	155.55	183	-	hypothetical protein	-	1	2
c_782	1	1	1	1	1	3	3	3	3	3	3	3	c_782	0	0	0	0	2	0	0	C	3	3	3	3	1	3	3	279.65	329	L	hypothetical protein	Origin recognition complex, subunit 4	1	3
c_820	1	1	1	1	1	2	3	2	3	2	2	2	c_820	1	1	1	1	1	1	1	B	1	2	1	2	1	1	1	211.65	249	I	Fatty acid elongase	Fatty acyl-CoA elongase/Polyunsaturated fatty acid specific elongation enzyme	1	2
c_822	1	1	1	1	1	1	2	2	1	2	1	2	c_822	1	0	0	1	0	1	0	C	0	2	2	0	2	0	2	717.4	844	M	Chitin synthase	Chitin synthase/hyaluronan synthase (glycosyltransferases)	1	2
c_825	1	1	1	1	1	3	2	3	3	3	3	3	c_825	1	1	1	1	1	1	1	B	2	1	2	2	2	2	2	102.85	121	-	hypothetical protein	-	1	3
c_675	1	1	1	1	1	2	2	2	2	2	2	2	c_675	2	2	2	2	2	2	2	A	0	0	0	0	0	0	0	189.55	223	-	hypothetical protein	-	1	2
c_827	1	1	1	1	1	3	3	3	2	3	3	3	c_827	1	1	1	1	1	1	1	B	2	2	2	1	2	2	2	477.7	562	T	Protein phosphatase pp2A regulatory subunit B	Serine/threonine protein phosphatase 2A, regulatory subunit	1	3
c_831	1	1	1	1	1	2	3	2	3	3	3	3	c_831	2	0	2	0	0	0	0	C	0	3	0	3	3	3	3	210.8	248	-	hypothetical protein	-	1	3
c_834	1	1	1	1	1	3	3	3	2	3	2	3	c_834	0	0	0	1	0	1	0	C	3	3	3	1	3	1	3	241.4	284	-	hypothetical protein	-	1	3
c_837	1	1	1	1	1	3	2	3	2	3	3	3	c_837	0	2	1	2	0	0	0	C	3	0	2	0	3	3	3	300.9	354	K	hypothetical protein	RNA polymerase I transcription factor	1	3
c_842	1	1	1	1	1	3	3	2	2	3	3	3	c_842	0	0	2	2	0	0	0	C	3	3	0	0	3	3	3	255	300	-	hypothetical protein	-	1	3
c_849	1	1	1	1	1	3	3	3	3	2	3	2	c_849	1	1	1	1	1	1	1	B	2	2	2	2	1	2	1	142.8	168	O	Thioredoxin reductase	Thioredoxin reductase	1	3
c_85	3	3	3	3	3	5	5	5	5	5	4	4	c_85	3	3	3	3	3	3	3	B	2	2	2	2	2	1	1	66.3	78	JDO	ubiquitin-60S ribosomal protein L40 fusion protein, ubiquitin/40s ribosomal protein S27a fusion, Ubiquitin	Ubiquitin-like protein, Ubiquitin/40S ribosomal protein S27a fusion	3	5
c_856	1	1	1	1	1	3	3	3	3	3	3	1	c_856	1	1	1	1	1	1	1	B	2	2	2	2	2	2	0	111.35	131	-	hypothetical protein	-	1	3
c_659	2	1	1	1	1	3	3	3	3	3	3	3	c_659	0	0	0	0	0	0	0	C	3	3	3	3	3	3	3	459.85	541	U	Vesicular transport protein, hypothetical protein	ER-Golgi vesicle-tethering protein p115	1	3
c_860	1	1	1	1	1	3	1	3	3	3	3	3	c_860	2	1	2	2	1	2	2	B	1	0	1	1	2	1	1	200.6	236	-	hypothetical protein	-	1	3
c_861	1	1	1	1	1	3	3	3	1	3	3	3	c_861	0	0	0	1	0	0	0	C	3	3	3	0	3	3	3	240.55	283	J	tRNA methyltransferase complex GCD14 subunit	tRNA(1-methyladenosine) methyltransferase, subunit GCD14	1	3
c_862	1	1	1	1	1	3	3	3	3	2	2	3	c_862	1	1	1	1	2	2	1	B	2	2	2	2	0	0	2	191.25	225	-	hypothetical protein	-	1	3
c_864	2	1	1	1	1	2	2	3	2	3	3	3	c_864	1	1	0	1	0	0	0	C	1	1	3	1	3	3	3	296.65	349	-	hypothetical protein	-	1	3
c_819	1	1	1	1	1	3	3	3	2	3	3	3	c_819	0	0	0	1	0	0	0	C	3	3	3	1	3	3	3	387.6	456	L	Replication factor C large subunit	Replication factor C, subunit RFC1 (large subunit)	1	3
c_87	1	1	1	1	1	10	7	10	7	7	8	11	c_87	0	0	0	0	0	0	0	C	10	7	10	7	7	8	11	1555.5	1830	K	Dopey family protein	Dopey and related predicted leucine zipper transcription factors	1	7
c_870	1	1	1	1	1	1	3	3	3	3	3	3	c_870	1	1	1	1	1	1	1	B	0	2	2	2	2	2	2	212.5	250	-	hypothetical protein	-	1	3
c_872	1	1	1	1	1	3	2	3	2	3	3	3	c_872	2	2	2	2	2	2	2	B	1	0	1	0	1	1	1	169.15	199	-	hypothetical protein	-	1	3
c_710	1	1	1	1	1	2	2	2	2	2	2	2	c_710	2	2	2	2	2	2	2	A	0	0	0	0	0	0	0	125.8	148	-	hypothetical protein	Zn-finger-containing protein	1	2
c_876	1	1	1	1	1	3	1	3	3	3	3	3	c_876	0	1	0	0	0	0	0	C	3	0	3	3	3	3	3	180.2	212	-	hypothetical protein	-	1	3
c_795	1	1	1	1	1	2	2	2	2	4	2	2	c_795	2	2	2	2	1	2	2	A	0	0	0	0	3	0	0	259.25	305	-	Alternative oxidase	Subunit 8 of the F0 sector of mitochondrial inner membrane F1-F0 ATP synthase	1	2
c_880	1	1	1	1	1	2	3	3	3	3	3	2	c_880	2	2	2	2	2	2	2	B	0	1	1	1	1	1	0	291.55	343	S	hypothetical protein	Heat shock protein with a zinc finger motif; essential for protein import into mitochondria; may act with Pam18 to facilitate recognition and folding of imported proteins by Ssc1	1	3
c_89	1	4	4	4	4	7	9	8	8	9	6	7	c_89	3	2	3	2	2	1	3	B	4	7	5	6	7	5	4	102.85	121	-	hypothetical protein	-	4	8
c_893	1	1	1	1	1	2	2	2	2	2	2	2	c_893	1	1	1	1	1	1	1	B	1	1	1	1	1	1	1	535.5	630	-	Exocyst complex component Sec10	-	1	2
c_898	1	1	1	1	1	3	2	2	2	3	3	2	c_898	0	1	1	1	1	0	1	B	3	1	1	1	2	3	1	463.25	545	YU	Nucleoporin 2 family protein	Nuclear pore complex, Nup98 component (sc Nup145/Nup100/Nup116)	1	2
c_9	21	30	29	35	30	42	44	44	44	43	41	42	c_9	11	10	11	10	10	11	12	B	31	34	33	34	33	30	30	239.7	282	-	Serine/threonine protein kinase, hypothetical protein	-	30	43
c_90	1	2	3	3	2	11	7	9	7	10	8	8	c_90	5	4	5	4	5	4	4	B	6	3	4	3	5	4	4	107.1	126	-	hypothetical protein	-	2	7
c_905	1	1	1	1	1	2	2	2	2	2	2	2	c_905	1	1	1	1	1	1	1	B	1	1	1	1	1	1	1	119.85	141	P	Frataxin	Frataxin; iron chaperone; oxidizes and stores iron; interacts with Isu1 to promote Fe-S cluster assembly	1	2
c_91	2	1	1	1	1	7	7	7	9	6	9	10	c_91	1	1	1	1	1	1	1	B	6	6	6	8	5	8	9	345.1	406	J	Eukaryotic peptide chain release factor subunit 1, unspecified product	Peptide chain release factor 1 (eRF1)	1	7
c_865	1	1	1	1	1	2	1	2	1	2	2	2	c_865	0	1	0	1	0	0	0	C	2	0	2	0	2	2	2	357	420	L	DNA repair protein RAD4	Nucleotide excision repair complex XPC-HR23B, subunit XPC/DPB11	1	2
c_923	1	1	1	1	1	3	2	3	2	3	2	3	c_923	0	0	0	0	0	0	0	C	3	2	3	2	3	2	3	258.4	304	-	hypothetical protein	-	1	3
c_93	3	3	3	3	3	8	8	8	7	7	8	8	c_93	1	1	1	2	2	1	1	B	7	7	7	5	5	7	7	240.55	283	ZT	Rho-type GTPase, RhoGAP domain containing protein, hypothetical protein	Rho GTPase-activating protein	3	8
c_94	1	1	1	1	1	9	6	7	6	9	7	9	c_94	0	0	0	0	0	0	0	C	9	6	7	6	9	7	9	663.85	781	UT	Phosphoinositide 4-kinase	Phosphatidylinositol 4-kinase, involved in intracellular trafficking and secretion	1	7
c_941	1	1	1	1	1	3	3	2	3	2	2	3	c_941	0	0	1	0	1	1	0	C	3	3	1	3	1	1	3	163.2	192	-	hypothetical protein	-	1	3
c_88	2	2	3	7	5	8	7	8	7	8	7	7	c_88	8	7	8	7	8	7	7	A	0	0	0	0	0	0	0	40.8	48	-	hypothetical protein	-	3	7
c_946	1	1	1	1	1	2	2	5	3	2	2	2	c_946	0	0	0	0	0	1	1	C	2	2	5	3	2	1	1	518.5	610	-	hypothetical protein	-	1	2
c_95	1	1	1	1	1	9	6	9	9	7	7	7	c_95	0	0	0	0	0	0	0	C	9	6	9	9	7	7	7	1156.85	1361	R	DEAD/DEAH box helicase	Predicted helicase, DEAD-box superfamily	1	7
c_952	1	1	1	4	1	2	2	2	2	2	2	3	c_952	1	1	1	1	1	1	1	B	1	1	1	1	1	1	2	174.675	205.5	-	hypothetical protein	-	1	2
c_956	1	1	1	1	1	3	2	3	2	3	2	3	c_956	1	2	1	2	0	2	1	B	2	0	2	0	3	0	2	244.8	288	U	hypothetical protein	SNARE protein SED5/Syntaxin 5	1	3
c_96	1	1	1	1	1	7	9	5	6	8	10	10	c_96	1	0	0	1	0	0	0	C	6	9	5	5	8	10	10	2647.75	3115	BTDL	PIK-related kinase	Histone acetyltransferase SAGA, TRRAP/TRA1 component, PI-3 kinase superfamily	1	6
c_963	1	1	1	1	1	3	1	3	1	2	3	4	c_963	0	1	0	1	1	0	0	C	3	0	3	0	1	3	4	145.35	171	-	hypothetical protein	-	1	3
c_945	1	1	1	1	1	2	3	2	2	2	2	2	c_945	2	2	2	2	2	2	2	A	0	1	0	0	0	0	0	243.95	287	-	hypothetical protein	-	1	2
c_97	5	3	3	7	3	7	7	7	7	6	6	7	c_97	1	1	1	1	1	1	1	B	6	6	6	6	5	5	6	436.9	514	-	hypothetical protein	-	3	7
c_971	1	1	1	1	1	2	2	2	2	3	3	3	c_971	1	1	1	1	0	0	0	B	1	1	1	1	3	3	3	155.55	183	-	hypothetical protein	-	1	2
c_981	1	1	1	1	1	2	2	3	2	2	3	2	c_981	1	1	0	1	1	0	1	B	1	1	3	1	1	3	1	538.9	634	-	Calponin domain protein	-	1	2
c_986	1	1	1	1	1	2	2	2	2	3	3	3	c_986	1	1	1	1	0	0	0	B	1	1	1	1	3	3	3	332.35	391	-	hypothetical protein	-	1	2
c_988	1	1	1	1	1	2	2	2	2	3	2	2	c_988	1	1	1	1	0	2	2	B	1	1	1	1	3	0	0	150.45	177	-	hypothetical protein	-	1	2
c_990	1	1	1	1	1	3	1	3	3	1	1	3	c_990	0	1	0	0	1	1	0	C	3	0	3	3	0	0	3	128.35	151	-	hypothetical protein	-	1	3
c_991	1	1	1	1	1	2	2	2	2	2	2	2	c_991	1	1	1	1	1	1	1	B	1	1	1	1	1	1	1	99.45	117	R	Zinc finger protein	FOG: Zn-finger	1	2
c_992	2	1	1	1	1	2	2	1	2	3	3	3	c_992	1	1	1	1	0	0	0	B	1	1	0	1	3	3	3	554.2	652	-	Lysine rich hypothetical protein, hypothetical protein	-	1	2
c_998	1	1	1	1	1	2	2	2	2	2	2	2	c_998	2	2	2	2	2	2	2	A	0	0	0	0	0	0	0	170.85	201	-	hypothetical protein	-	1	2
